# Supplementary material for: Automated micro-solid-phase extraction clean-up and gas chromatography-tandem mass spectrometry analysis of pesticides in foods extracted with ethyl acetate
Source: Anal Bioanal Chem. 2023 Nov 16;416(3):689–700. doi: 10.1007/s00216-023-05027-5 (PMC10766720; doi:10.1007/s00216-023-05027-5)
Supplement: Supplementary file 1 — Supplementary file1 (XLSX 101 KB) [file 216_2023_5027_MOESM1_ESM.xlsx]

## Sheet: Alle
Table S1: Mean recoveries at the spiking levels of 0.001, 0.005, 0.01, 0.05 and 0.1 mg/kg and the limits of detection for each matrix and the 212 compounds using the ITSP cartridges for clean-up. For the paprika spice it lists the results also for the PAL System cartridges. LOD: limit of detection, ND: not detected, NA: not analyzed
						Spiking levels (mg/kg) Recovery % (RSD)
Nr	Compound	Matrix	Extraction approach	Cartridge type	LOD (mg/kg)	0.001	0.005	0.01	0.05	0.1	Remark
1	1,3-Dichloropropene	lettuce	Ethyl acetate	ITSP	ND	ND	ND	ND	ND	ND
2	1,4-Dichlorobenzene	lettuce	Ethyl acetate	ITSP	ND	ND	ND	ND	ND	ND
3	3, 5-Dichloroaniline	lettuce	Ethyl acetate	ITSP	0.001	101 (7)	95 (9)	94 (2)	97 (2)	98 (2)
4	Acibenzolar-S-methyl	lettuce	Ethyl acetate	ITSP	0.001	96 (6)	87 (5)	90 (5)	90 (3)	93 (3)
5	Aclonifen	lettuce	Ethyl acetate	ITSP	0.001	95 (12)	88 (6)	95 (6)	94 (6)	105 (5)
6	Acrinathrin (group)	lettuce	Ethyl acetate	ITSP	0.001	89 (9)	90 (4)	99 (5)	94 (4)	103 (4)
7	Aldrin	lettuce	Ethyl acetate	ITSP	0.001	92 (13)	83 (3)	88 (4)	91 (1)	93 (2)
8	Amisulbrom	lettuce	Ethyl acetate	ITSP	0.001	93 (4)	98 (6)	107 (3)	104 (5)	113 (3)
9	Anthraquinone	lettuce	Ethyl acetate	ITSP	0.001	93 (3)	83 (4)	87 (5)	89 (3)	94 (3)
10	Azinphos-ethyl	lettuce	Ethyl acetate	ITSP	0.001	86 (7)	92 (6)	98 (4)	99 (4)	107 (3)
11	Benfluralin	lettuce	Ethyl acetate	ITSP	0.001	82 (4)	83 (5)	92 (6)	93 (4)	102 (4)
12	Benzo(a)anthracen	lettuce	Ethyl acetate	ITSP	0.001	85 (5)	84 (6)	91 (7)	93 (3)	99 (2)
13	Benzo(a)pyren	lettuce	Ethyl acetate	ITSP	0.001	98 (4)	95 (2)	99 (10)	101 (2)	107 (2)
14	Benzo(b)fluoranthen	lettuce	Ethyl acetate	ITSP	0.001	91 (2)	91 (6)	96 (9)	96 (3)	103 (2)
15	Benzo(g,h,i)perylene	lettuce	Ethyl acetate	ITSP	0.001	93 (7)	92 (7)	99 (11)	100 (4)	108 (3)
16	BHC, Alpha	lettuce	Ethyl acetate	ITSP	0.001	95 (12)	89 (3)	92 (6)	94 (3)	95 (3)
17	BHC, Beta	lettuce	Ethyl acetate	ITSP	0.001	88 (4)	85 (8)	89 (5)	90 (1)	93 (2)
18	BHC, delta	lettuce	Ethyl acetate	ITSP	0.001	82 (13)	83 (3)	89 (2)	90 (1)	94 (2)
19	BHC, gamma	lettuce	Ethyl acetate	ITSP	0.001	87 (3)	85 (6)	90 (3)	93 (2)	94 (3)
20	Bifenazate-diazine	lettuce	Ethyl acetate	ITSP	0.001	88 (4)	102 (8)	111 (6)	114 (3)	125 (3)
21	Bifenox	lettuce	Ethyl acetate	ITSP	0.001	119 (15)	93 (4)	100 (7)	98 (8)	112 (4)
22	Bifenthrin	lettuce	Ethyl acetate	ITSP	0.001	82 (3)	80 (4)	84 (3)	86 (3)	90 (3)
23	Biphenyl	lettuce	Ethyl acetate	ITSP	0.01			126 (22)	102 (7)	96 (3)
24	Bromocyclen	lettuce	Ethyl acetate	ITSP	0.001	91 (7)	88 (2)	93 (5)	95 (3)	95 (4)
25	Bromophos-ethyl	lettuce	Ethyl acetate	ITSP	0.001	81 (10)	81 (7)	85 (4)	87 (3)	91 (3)
26	Bromophos-methyl (Bromophos)	lettuce	Ethyl acetate	ITSP	0.001	89 (3)	85 (5)	89 (4)	90 (2)	93 (3)
27	Bromopropylate	lettuce	Ethyl acetate	ITSP	0.001	87 (13)	90 (4)	97 (4)	99 (4)	104 (3)
28	Butafenacil	lettuce	Ethyl acetate	ITSP	0.001	98 (3)	100 (4)	107 (4)	109 (3)	114 (3)
29	Captafol	lettuce	Ethyl acetate	ITSP	0.05				57 (8)	73 (12)
30	Captan	lettuce	Ethyl acetate	ITSP	0.01			61 (9)	77 (6)	90 (3)
31	Carbofenthion	lettuce	Ethyl acetate	ITSP	0.001	89 (3)	84 (4)	88 (4)	90 (4)	94 (4)
32	Chinomethionat	lettuce	Ethyl acetate	ITSP	0.001	82 (6)	80 (8)	86 (8)	85 (6)	91 (4)
33	Chlorbufam	lettuce	Ethyl acetate	ITSP	0.001	82 (9)	79 (1)	93 (4)	92 (3)	97 (2)
34	Chlordane alpha-cis	lettuce	Ethyl acetate	ITSP	0.001	85 (3)	82 (10)	89 (5)	92 (1)	92 (3)
35	Chlordane gamma-trans	lettuce	Ethyl acetate	ITSP	0.001	81 (5)	83 (4)	88 (4)	90 (3)	93 (2)
36	Chlorfenapyr	lettuce	Ethyl acetate	ITSP	0.001	100 (21)	84 (5)	85 (3)	88 (1)	91 (3)
37	Chlorfenson	lettuce	Ethyl acetate	ITSP	0.001	88 (2)	86 (4)	90 (4)	92 (2)	94 (2)
38	Chlorfenvinphos (group)	lettuce	Ethyl acetate	ITSP	0.001	92 (7)	81 (4)	86 (4)	87 (4)	93 (2)
39	Chlormephos	lettuce	Ethyl acetate	ITSP	0.001	105 (13)	97 (10)	95 (5)	97 (9)	99 (3)
40	Chlorobenzilate	lettuce	Ethyl acetate	ITSP	0.001	85 (6)	88 (6)	94 (4)	96 (3)	100 (3)
41	Chlorothalonil	lettuce	Ethyl acetate	ITSP	0.001	85 (9)	82 (5)	87 (3)	90 (2)	96 (2)
42	Chlorpropham	lettuce	Ethyl acetate	ITSP	0.001	100 (6)	87 (6)	91 (2)	92 (3)	94 (2)
43	Chlorpyrifos-ethyl	lettuce	Ethyl acetate	ITSP	0.001	88 (5)	83 (9)	91 (3)	92 (3)	94 (3)
44	Chlorpyrifos-methyl	lettuce	Ethyl acetate	ITSP	0.001	78 (11)	88 (8)	90 (5)	93 (3)	96 (2)
45	Chlorthal-dimethyl (Dacthal)	lettuce	Ethyl acetate	ITSP	0.001	83 (4)	84 (5)	87 (4)	91 (2)	93 (3)
46	Chlorthiophos (group)	lettuce	Ethyl acetate	ITSP	0.001	95 (6)	85 (5)	88 (5)	90 (3)	93 (3)
47	Chlozolinate	lettuce	Ethyl acetate	ITSP	0.001	73 (17)	82 (0)	88 (3)	92 (2)	91 (2)
48	Chrysen	lettuce	Ethyl acetate	ITSP	0.001	98 (3)	87 (5)	92 (6)	92 (3)	98 (2)
49	Cinidon-ethyl	lettuce	Ethyl acetate	ITSP	0.001	93 (3)	92 (6)	99 (3)	100 (4)	107 (3)
50	Clomazone	lettuce	Ethyl acetate	ITSP	0.001	87 (9)	83 (7)	88 (4)	90 (2)	92 (2)
51	Coumaphos	lettuce	Ethyl acetate	ITSP	0.001	85 (10)	88 (5)	96 (3)	99 (4)	105 (3)
52	Cyanofenphos	lettuce	Ethyl acetate	ITSP	0.001	83 (4)	82 (6)	87 (3)	89 (3)	94 (3)
53	Cyanophos	lettuce	Ethyl acetate	ITSP	0.001	88 (5)	86 (5)	90 (3)	92 (2)	94 (3)
54	Cyfluthrin (group)	lettuce	Ethyl acetate	ITSP	0.001	94 (2)	97 (6)	103 (4)	103 (3)	107 (3)
55	Cyhalothrin I (lambda) (group)	lettuce	Ethyl acetate	ITSP	0.001	89 (0)	89 (6)	93 (4)	95 (2)	99 (4)
56	Cymoxanil	lettuce	Ethyl acetate	ITSP	0.005		107 (8)	105 (5)	92 (8)	102 (5)
57	Cypermethrin (group)	lettuce	Ethyl acetate	ITSP	0.001	89 (2)	92 (6)	98 (4)	99 (2)	104 (4)
58	Cyprodinil	lettuce	Ethyl acetate	ITSP	0.001	85 (4)	85 (7)	88 (3)	89 (3)	93 (2)
59	DDD p,p	lettuce	Ethyl acetate	ITSP	0.001	84 (4)	84 (5)	89 (4)	91 (3)	95 (3)
60	DDD, o, p	lettuce	Ethyl acetate	ITSP	0.001	91 (2)	88 (4)	92 (4)	92 (2)	94 (3)
61	DDE o,p	lettuce	Ethyl acetate	ITSP	0.001	84 (1)	83 (5)	88 (3)	89 (1)	91 (2)
62	DDE p, p	lettuce	Ethyl acetate	ITSP	0.001	92 (1)	86 (5)	89 (3)	91 (2)	93 (3)
63	DDT o,p	lettuce	Ethyl acetate	ITSP	0.001	84 (2)	84 (5)	88 (3)	91 (2)	95 (3)
64	DDT p,p	lettuce	Ethyl acetate	ITSP	0.001	66 (3)	66 (10)	66 (3)	83 (1)	91 (2)
65	Deltamethrin (group)	lettuce	Ethyl acetate	ITSP	0.001	88 (7)	92 (7)	100 (2)	98 (4)	107 (3)
66	Dibromobenzophenon_4,4	lettuce	Ethyl acetate	ITSP	0.001	97 (1)	85 (3)	90 (4)	91 (2)	94 (3)
67	Dichlobenil	lettuce	Ethyl acetate	ITSP	0.001	91 (8)	84 (9)	86 (4)	96 (3)	96 (3)
68	Dichlofenthion	lettuce	Ethyl acetate	ITSP	0.001	87 (7)	86 (4)	89 (3)	91 (2)	92 (2)
69	Dichlofluanid	lettuce	Ethyl acetate	ITSP	0.001	77 (2)	82 (5)	91 (4)	90 (3)	96 (3)
70	Dichlorobenzophenone, 4, 4	lettuce	Ethyl acetate	ITSP	0.001	84 (5)	81 (5)	83 (4)	85 (2)	88 (2)
71	Dichlorvos	lettuce	Ethyl acetate	ITSP	0.001	130 (20)	102 (15)	101 (7)	100 (7)	100 (3)
72	Dicloran (Bortran)	lettuce	Ethyl acetate	ITSP	0.001	77 (14)	81 (6)	92 (4)	88 (5)	98 (3)
73	Dieldrin	lettuce	Ethyl acetate	ITSP	0.005		92 (2)	90 (7)	90 (1)	92 (2)
74	Dimethenamid-P	lettuce	Ethyl acetate	ITSP	0.001	83 (3)	86 (5)	90 (3)	92 (2)	95 (2)
75	Dimethipin	lettuce	Ethyl acetate	ITSP	0.001	87 (20)	82 (7)	89 (3)	89 (4)	92 (2)
76	Dimethylanilin 2,4- (DMA)	lettuce	Ethyl acetate	ITSP	0.1					90 (5)
77	Dimethylnaphtalene 1,4	lettuce	Ethyl acetate	ITSP	0.01			111 (4)	102 (5)	97 (3)
78	Dioxabenzofos	lettuce	Ethyl acetate	ITSP	0.001	95 (10)	90 (11)	92 (4)	94 (2)	95 (3)
79	Diphenylamine	lettuce	Ethyl acetate	ITSP	0.001	117 (4)	91 (4)	92 (3)	92 (1)	93 (2)
80	Disulfoton	lettuce	Ethyl acetate	ITSP	0.001	94 (3)	87 (5)	91 (4)	93 (2)	95 (3)
81	Ditalimfos	lettuce	Ethyl acetate	ITSP	0.001	79 (2)	77 (8)	85 (6)	84 (5)	92 (3)
82	Dithiopyr	lettuce	Ethyl acetate	ITSP	0.001	82 (4)	84 (5)	86 (3)	89 (3)	90 (3)
83	Endosulfan alpha	lettuce	Ethyl acetate	ITSP	0.005		91 (5)	85 (7)	92 (2)	93 (2)
84	Endosulfan beta	lettuce	Ethyl acetate	ITSP	0.005		90 (6)	92 (3)	93 (1)	94 (3)
85	Endosulfan sulfate	lettuce	Ethyl acetate	ITSP	0.001	92 (8)	82 (6)	90 (5)	90 (3)	94 (3)
86	Endrin	lettuce	Ethyl acetate	ITSP	0.001	108 (3)	88 (8)	94 (4)	92 (2)	96 (3)
87	EPN	lettuce	Ethyl acetate	ITSP	0.001	86 (7)	87 (6)	97 (5)	96 (5)	107 (5)
88	Ethion	lettuce	Ethyl acetate	ITSP	0.001	80 (3)	83 (5)	87 (4)	89 (4)	94 (3)
89	Ethofumesate	lettuce	Ethyl acetate	ITSP	0.001	88 (10)	85 (6)	88 (3)	89 (2)	91 (2)
90	Ethoprop (Ethoprophos)	lettuce	Ethyl acetate	ITSP	0.001	85 (3)	85 (6)	91 (2)	93 (3)	97 (3)
91	Etofenprox	lettuce	Ethyl acetate	ITSP	0.001	85 (5)	88 (5)	94 (5)	95 (2)	98 (3)
92	Etridiazole (Terrazole)	lettuce	Ethyl acetate	ITSP	0.001	102 (24)	95 (6)	98 (5)	102 (8)	101 (2)
93	Etrimfos	lettuce	Ethyl acetate	ITSP	0.001	84 (6)	83 (2)	85 (5)	91 (3)	93 (3)
94	Famoxadone	lettuce	Ethyl acetate	ITSP	0.001	92 (6)	98 (6)	106 (5)	107 (4)	111 (3)
95	Famphur	lettuce	Ethyl acetate	ITSP	0.001	83 (4)	84 (4)	90 (4)	92 (4)	97 (3)
96	Fenazox	lettuce	Ethyl acetate	ITSP	0.001	82 (6)	83 (5)	92 (3)	91 (3)	96 (2)
97	Fenchlorfos	lettuce	Ethyl acetate	ITSP	0.001	117 (11)	87 (7)	90 (5)	91 (1)	94 (2)
98	Fenitrothion	lettuce	Ethyl acetate	ITSP	0.001	81 (10)	82 (4)	92 (6)	88 (6)	98 (4)
99	Fenobucarb	lettuce	Ethyl acetate	ITSP	0.001	91 (4)	86 (4)	90 (3)	91 (2)	93 (3)
100	Fenpiclonil	lettuce	Ethyl acetate	ITSP	0.001	86 (5)	85 (1)	92 (3)	90 (5)	98 (3)
101	Fenpropathrin	lettuce	Ethyl acetate	ITSP	0.001	113 (16)	92 (10)	91 (5)	91 (4)	96 (3)
102	Fenson	lettuce	Ethyl acetate	ITSP	0.001	85 (2)	85 (6)	88 (4)	90 (2)	92 (3)
103	Fenthion	lettuce	Ethyl acetate	ITSP	0.001	87 (9)	84 (5)	89 (4)	91 (2)	94 (2)
104	Fenthion-sulfon	lettuce	Ethyl acetate	ITSP	0.001	80 (8)	84 (3)	91 (4)	94 (4)	99 (3)
105	Fenvalerate (group)	lettuce	Ethyl acetate	ITSP	0.001	124 (5)	103 (7)	108 (2)	103 (5)	109 (3)
106	Flonicamid	lettuce	Ethyl acetate	ITSP	0.001	85 (5)	86 (7)	90 (4)	91 (3)	96 (3)
107	Fluazifop-P-butyl	lettuce	Ethyl acetate	ITSP	0.001	79 (2)	82 (5)	88 (3)	88 (3)	93 (3)
108	Flucythrinate (group)	lettuce	Ethyl acetate	ITSP	0.001	90 (1)	92 (7)	98 (4)	98 (3)	103 (3)
109	Fludioxonil	lettuce	Ethyl acetate	ITSP	0.001	88 (4)	88 (9)	94 (4)	96 (3)	100 (3)
110	Fluensulfone	lettuce	Ethyl acetate	ITSP	0.001	105 (10)	81 (6)	91 (8)	91 (3)	94 (3)
111	Flumethrin (group)	lettuce	Ethyl acetate	ITSP	0.005		114 (6)	117 (3)	99 (3)	106 (4)
112	Flumioxazin	lettuce	Ethyl acetate	ITSP	0.001	87 (9)	94 (8)	100 (3)	101 (6)	110 (3)
113	Fluquinconazole	lettuce	Ethyl acetate	ITSP	0.001	86 (7)	87 (6)	94 (4)	96 (3)	101 (3)
114	Flutianil	lettuce	Ethyl acetate	ITSP	0.001	113 (14)	89 (5)	92 (4)	93 (4)	98 (2)
115	Fluvalinate (group)	lettuce	Ethyl acetate	ITSP	0.001	107 (4)	110 (8)	115 (3)	113 (5)	120 (3)
116	Folpet	lettuce	Ethyl acetate	ITSP	0.005		51 (29)	51 (8)	74 (4)	90 (3)
117	Fonofos	lettuce	Ethyl acetate	ITSP	0.001	87 (3)	84 (5)	90 (4)	91 (3)	93 (3)
118	Formothion	lettuce	Ethyl acetate	ITSP	0.001	84 (7)	86 (5)	93 (4)	92 (6)	100 (3)
119	Halfenprox	lettuce	Ethyl acetate	ITSP	0.001	83 (7)	85 (5)	95 (4)	97 (2)	104 (3)
120	HCE_Cis	lettuce	Ethyl acetate	ITSP	0.001	88 (1)	87 (6)	86 (4)	90 (3)	93 (3)
121	HCE_Trans	lettuce	Ethyl acetate	ITSP	0.005		79 (5)	91 (9)	91 (4)	93 (3)
122	HCH_Epsilon	lettuce	Ethyl acetate	ITSP	0.001	88 (2)	86 (6)	89 (3)	91 (2)	92 (2)
123	Heptachlor	lettuce	Ethyl acetate	ITSP	0.001	91 (7)	89 (4)	93 (5)	95 (2)	100 (3)
124	Hexachlorobenzene	lettuce	Ethyl acetate	ITSP	0.001	100 (3)	89 (2)	94 (5)	95 (3)	96 (3)
125	Imibenconazole	lettuce	Ethyl acetate	ITSP	0.001	103 (8)	86 (7)	103 (4)	107 (6)	121 (4)
126	Indeno(1,2,3-cd)pyrene	lettuce	Ethyl acetate	ITSP	0.001	100 (3)	96 (6)	101 (11)	102 (4)	109 (3)
127	Indoxacarb	lettuce	Ethyl acetate	ITSP	0.001	87 (11)	86 (4)	89 (5)	92 (3)	92 (3)
128	Ipconazole	lettuce	Ethyl acetate	ITSP	0.001	95 (14)	95 (5)	101 (5)	105 (4)	112 (4)
129	Iprodione	lettuce	Ethyl acetate	ITSP	0.001	88 (5)	86 (8)	95 (5)	93 (4)	99 (4)
130	Isocarbophos	lettuce	Ethyl acetate	ITSP	0.001	88 (7)	85 (4)	92 (3)	89 (6)	98 (3)
131	Isodrin	lettuce	Ethyl acetate	ITSP	0.001	86 (7)	86 (3)	91 (3)	91 (1)	93 (3)
132	Isofenphos	lettuce	Ethyl acetate	ITSP	0.001	79 (4)	80 (4)	85 (3)	86 (3)	91 (3)
133	Isofenphos-methyl	lettuce	Ethyl acetate	ITSP	0.001	82 (2)	83 (4)	87 (3)	88 (3)	93 (3)
134	Isopropalin	lettuce	Ethyl acetate	ITSP	0.001	76 (4)	81 (6)	89 (5)	88 (5)	98 (4)
135	Jodfenphos	lettuce	Ethyl acetate	ITSP	0.001	80 (4)	84 (5)	90 (4)	92 (3)	95 (3)
136	Kresoxim-methyl	lettuce	Ethyl acetate	ITSP	0.001	88 (8)	84 (4)	88 (4)	89 (3)	93 (3)
137	Malathion	lettuce	Ethyl acetate	ITSP	0.001	77 (5)	81 (5)	87 (4)	88 (4)	95 (2)
138	Mandestrobin	lettuce	Ethyl acetate	ITSP	0.001	80 (3)	83 (7)	88 (3)	89 (4)	95 (4)
139	Mecarbam	lettuce	Ethyl acetate	ITSP	0.001	83 (8)	76 (11)	83 (4)	86 (4)	93 (2)
140	Mepronil	lettuce	Ethyl acetate	ITSP	0.001	81 (5)	83 (4)	89 (4)	91 (5)	97 (4)
141	Metazachlor	lettuce	Ethyl acetate	ITSP	0.001	90 (8)	88 (4)	89 (3)	91 (2)	95 (3)
142	Methacrifos	lettuce	Ethyl acetate	ITSP	0.001	96 (1)	88 (7)	91 (4)	95 (4)	97 (4)
143	Methidathion	lettuce	Ethyl acetate	ITSP	0.001	79 (5)	84 (6)	88 (4)	89 (4)	95 (3)
144	Methoxychlor	lettuce	Ethyl acetate	ITSP	0.001	66 (4)	64 (10)	64 (3)	82 (0)	90 (2)
145	Metobromuron	lettuce	Ethyl acetate	ITSP	0.001	87 (6)	89 (9)	96 (3)	96 (5)	103 (3)
146	Metolachlor	lettuce	Ethyl acetate	ITSP	0.001	82 (3)	85 (6)	90 (3)	91 (3)	95 (3)
147	Metominostrobin E, Z	lettuce	Ethyl acetate	ITSP	0.001	89 (4)	89 (6)	95 (4)	96 (3)	100 (3)
148	Metrafenone	lettuce	Ethyl acetate	ITSP	0.001	84 (3)	86 (4)	87 (4)	91 (2)	95 (3)
149	Mirex	lettuce	Ethyl acetate	ITSP	0.001	85 (2)	86 (4)	91 (3)	93 (1)	95 (3)
150	Nitrofen	lettuce	Ethyl acetate	ITSP	0.001	85 (6)	86 (8)	95 (5)	92 (6)	100 (4)
151	Nitrothal-isopropyl	lettuce	Ethyl acetate	ITSP	0.001	81 (1)	80 (4)	88 (4)	86 (7)	98 (5)
152	Ortho-phenylphenol	lettuce	Ethyl acetate	ITSP	0.005		119 (3)	106 (2)	93 (2)	97 (3)
153	Oxychlordane	lettuce	Ethyl acetate	ITSP	0.001	91 (5)	84 (13)	92 (7)	90 (4)	92 (3)
154	Oxyfluorfen	lettuce	Ethyl acetate	ITSP	0.001	92 (4)	88 (7)	95 (6)	92 (6)	104 (4)
155	Parathion-methyl	lettuce	Ethyl acetate	ITSP	0.001	91 (6)	86 (2)	91 (3)	92 (3)	97 (3)
156	Parathion (ethyl)	lettuce	Ethyl acetate	ITSP	0.005		79 (7)	86 (3)	83 (7)	93 (5)
157	PCB 101 (2,2',4,5,5'-Pentachlorobiphenyl)	lettuce	Ethyl acetate	ITSP	0.001	87 (4)	84 (6)	89 (3)	91 (1)	92 (2)
158	PCB 138 (2,2',3,4,4',5'-Hexachlorobiphenyl)	lettuce	Ethyl acetate	ITSP	0.001	88 (3)	84 (8)	88 (4)	90 (2)	92 (3)
159	PCB 153 (2,2',4,4',5,5'-Hexachlorobiphenyl)	lettuce	Ethyl acetate	ITSP	0.001	86 (3)	85 (4)	87 (3)	91 (2)	93 (2)
160	PCB 180 (2,2',3,4,4',5,5'-Heptachlorobiphenyl)	lettuce	Ethyl acetate	ITSP	0.001	86 (2)	82 (3)	87 (4)	90 (2)	93 (3)
161	PCB 28 (2,4,4'-Trichlorobiphenyl)	lettuce	Ethyl acetate	ITSP	0.001	89 (3)	86 (2)	89 (3)	91 (1)	93 (2)
162	PCB 52 (2,2',5,5'-Tetrachlorobiphenyl)	lettuce	Ethyl acetate	ITSP	0.001	89 (5)	87 (3)	89 (3)	91 (1)	93 (2)
163	Penconazole	lettuce	Ethyl acetate	ITSP	0.001	83 (8)	81 (6)	88 (4)	89 (6)	94 (3)
164	Penflufen	lettuce	Ethyl acetate	ITSP	0.001	79 (2)	82 (5)	88 (4)	89 (4)	93 (3)
165	Pentachloroaniline	lettuce	Ethyl acetate	ITSP	0.001	80 (10)	82 (5)	89 (3)	88 (2)	92 (2)
166	Pentachlorobenzene	lettuce	Ethyl acetate	ITSP	0.001	95 (8)	87 (7)	93 (7)	99 (3)	98 (5)
167	Permethrin (group)	lettuce	Ethyl acetate	ITSP	0.005		101 (9)	98 (6)	91 (4)	96 (3)
168	Phenmedipham	lettuce	Ethyl acetate	ITSP	0.001	89 (1)	88 (5)	107 (7)	98 (9)	113 (5)
169	Phorate	lettuce	Ethyl acetate	ITSP	0.001	87 (5)	85 (4)	89 (4)	93 (3)	96 (4)
170	Phosalone	lettuce	Ethyl acetate	ITSP	0.001	77 (2)	91 (6)	100 (7)	93 (4)	99 (4)
171	Phosmet	lettuce	Ethyl acetate	ITSP	0.001	85 (4)	87 (4)	94 (4)	95 (5)	103 (3)
172	Phosphamidon (group)	lettuce	Ethyl acetate	ITSP	0.005		98 (6)	100 (4)	92 (5)	100 (3)
173	Phthalimide	lettuce	Ethyl acetate	ITSP	0.005		122 (9)	120 (10)	95 (4)	98 (4)
174	Pirimiphos-ethyl	lettuce	Ethyl acetate	ITSP	0.001	82 (8)	83 (5)	85 (3)	87 (2)	91 (3)
175	Pirimiphos-methyl	lettuce	Ethyl acetate	ITSP	0.001	88 (2)	86 (5)	87 (4)	90 (2)	93 (3)
176	Procymidone	lettuce	Ethyl acetate	ITSP	0.001	96 (20)	94 (7)	91 (3)	88 (3)	90 (2)
177	Profenofos	lettuce	Ethyl acetate	ITSP	0.001	93 (9)	91 (7)	100 (6)	99 (4)	104 (3)
178	Propaquizafop	lettuce	Ethyl acetate	ITSP	0.001	95 (10)	103 (10)	113 (3)	115 (5)	132 (4)
179	Propargite (group)	lettuce	Ethyl acetate	ITSP	0.005		98 (4)	99 (3)	96 (2)	96 (2)
180	Propham	lettuce	Ethyl acetate	ITSP	0.001	90 (10)	85 (2)	90 (6)	93 (3)	96 (3)
181	Prothiofos	lettuce	Ethyl acetate	ITSP	0.001	98 (3)	89 (5)	93 (4)	95 (2)	97 (3)
182	Pyrazophos	lettuce	Ethyl acetate	ITSP	0.001	90 (2)	86 (4)	94 (4)	96 (2)	102 (3)
183	Pyrimethanil	lettuce	Ethyl acetate	ITSP	0.001	81 (16)	84 (6)	86 (3)	89 (2)	92 (2)
184	Pyrimidifen	lettuce	Ethyl acetate	ITSP	0.001	90 (10)	92 (2)	97 (3)	97 (6)	105 (3)
185	Quinalphos	lettuce	Ethyl acetate	ITSP	0.001	91 (3)	83 (3)	86 (3)	87 (3)	92 (3)
186	Quinoxyfen	lettuce	Ethyl acetate	ITSP	0.001	82 (2)	83 (6)	88 (4)	90 (3)	93 (3)
187	Quintozene	lettuce	Ethyl acetate	ITSP	0.001	76 (19)	85 (10)	94 (5)	93 (7)	100 (4)
188	S-421	lettuce	Ethyl acetate	ITSP	0.001	71 (4)	77 (8)	83 (3)	89 (4)	98 (3)
189	Silafluofen	lettuce	Ethyl acetate	ITSP	0.001	88 (6)	86 (6)	92 (4)	93 (3)	97 (3)
190	Spirodiclofen	lettuce	Ethyl acetate	ITSP	0.001	87 (2)	90 (8)	96 (3)	97 (4)	101 (3)
191	Spiromesifen	lettuce	Ethyl acetate	ITSP	0.001	82 (5)	84 (6)	88 (3)	88 (3)	93 (3)
192	Sulfallat	lettuce	Ethyl acetate	ITSP	0.001	89 (7)	84 (5)	90 (3)	91 (3)	95 (3)
193	Sulfotep	lettuce	Ethyl acetate	ITSP	0.001	101 (13)	88 (4)	92 (5)	94 (3)	95 (3)
194	Tecnazene	lettuce	Ethyl acetate	ITSP	0.001	90 (3)	89 (11)	94 (6)	94 (4)	99 (4)
195	Tefluthrin	lettuce	Ethyl acetate	ITSP	0.001	84 (4)	83 (4)	87 (3)	88 (3)	91 (2)
196	Terbufos	lettuce	Ethyl acetate	ITSP	0.001	84 (2)	85 (4)	90 (3)	91 (3)	95 (3)
197	Tetrachlorvinphos	lettuce	Ethyl acetate	ITSP	0.001	84 (7)	87 (2)	94 (3)	92 (4)	98 (3)
198	Tetradifon	lettuce	Ethyl acetate	ITSP	0.005		92 (3)	92 (1)	91 (2)	93 (3)
199	Tetrahydrophthalimide (THPI)	lettuce	Ethyl acetate	ITSP	0.001	96 (7)	92 (5)	108 (7)	101 (6)	106 (5)
200	Tetramethrin (group)	lettuce	Ethyl acetate	ITSP	0.005		96 (6)	94 (3)	90 (4)	96 (3)
201	Tetrasul	lettuce	Ethyl acetate	ITSP	0.001	86 (7)	82 (6)	87 (4)	90 (2)	92 (3)
202	Thiocyclam	lettuce	Ethyl acetate	ITSP	0.001	86 (10)	84 (10)	93 (8)	95 (5)	104 (3)
203	Thiometon	lettuce	Ethyl acetate	ITSP	0.001	100 (16)	89 (8)	92 (3)	94 (1)	96 (3)
204	Thymol	lettuce	Ethyl acetate	ITSP	0.005		101 (11)	107 (4)	100 (3)	99 (4)
205	Tolclofos-methyl	lettuce	Ethyl acetate	ITSP	0.001	90 (3)	87 (3)	90 (4)	93 (2)	94 (2)
206	Tolfenpyrad	lettuce	Ethyl acetate	ITSP	0.001	87 (3)	91 (4)	95 (4)	99 (2)	103 (3)
207	Tolyfluanid	lettuce	Ethyl acetate	ITSP	0.001	76 (11)	80 (6)	86 (4)	88 (4)	93 (3)
208	Triallate	lettuce	Ethyl acetate	ITSP	0.001	90 (8)	87 (5)	90 (4)	91 (2)	94 (3)
209	Trichlamide	lettuce	Ethyl acetate	ITSP	0.001	78 (3)	80 (7)	92 (5)	88 (8)	99 (6)
210	Trichloronate	lettuce	Ethyl acetate	ITSP	0.001	84 (4)	84 (4)	88 (4)	89 (3)	92 (3)
211	Trifluralin	lettuce	Ethyl acetate	ITSP	0.001	81 (11)	88 (8)	95 (7)	94 (6)	101 (3)
212	Vinclozolin	lettuce	Ethyl acetate	ITSP	0.001	79 (7)	85 (7)	90 (6)	90 (3)	93 (2)
1	1,3-Dichloropropene	raspberry	Ethyl acetate	ITSP	ND	ND	ND	ND	ND	ND
2	1,4-Dichlorobenzene	raspberry	Ethyl acetate	ITSP	ND	ND	ND	ND	ND	ND
3	3, 5-Dichloroaniline	raspberry	Ethyl acetate	ITSP	0.001	103 (4)	92 (2)	95 (3)	95 (1)	94 (2)
4	Acibenzolar-S-methyl	raspberry	Ethyl acetate	ITSP	0.001	107 (9)	86 (1)	91 (2)	91 (2)	95 (1)
5	Aclonifen	raspberry	Ethyl acetate	ITSP	0.001	86 (5)	84 (4)	91 (2)	90 (5)	101 (2)
6	Acrinathrin (group)	raspberry	Ethyl acetate	ITSP	0.001	82 (2)	79 (2)	86 (4)	85 (2)	99 (3)
7	Aldrin	raspberry	Ethyl acetate	ITSP	0.001	90 (16)	89 (4)	90 (5)	89 (2)	92 (3)
8	Amisulbrom	raspberry	Ethyl acetate	ITSP	0.001	92 (5)	91 (1)	99 (2)	101 (3)	109 (4)
9	Anthraquinone	raspberry	Ethyl acetate	ITSP	0.001	59 (13)	67 (4)	83 (4)	106 (3)	117 (2)
10	Azinphos-ethyl	raspberry	Ethyl acetate	ITSP	0.001	85 (3)	87 (2)	94 (2)	96 (4)	108 (2)
11	Benfluralin	raspberry	Ethyl acetate	ITSP	0.001	82 (5)	83 (6)	90 (3)	91 (3)	99 (4)
12	Benzo(a)anthracen	raspberry	Ethyl acetate	ITSP	0.005		102 (6)	151 (4)	251 (7)	293 (3)	Possible loss in external standard
13	Benzo(a)pyren	raspberry	Ethyl acetate	ITSP	0.005		210 (18)	250 (5)	423 (10)	487 (7)	Possible loss in external standard
14	Benzo(b)fluoranthen	raspberry	Ethyl acetate	ITSP	0.005		218 (11)	270 (6)	427 (10)	470 (5)	Possible loss in external standard
15	Benzo(g,h,i)perylene	raspberry	Ethyl acetate	ITSP	0.01			251 (11)	365 (17)	360 (12)	Possible loss in external standard
16	BHC, Alpha	raspberry	Ethyl acetate	ITSP	0.001	87 (11)	86 (3)	90 (2)	92 (3)	93 (3)
17	BHC, Beta	raspberry	Ethyl acetate	ITSP	0.001	90 (2)	84 (5)	89 (1)	91 (3)	93 (2)
18	BHC, delta	raspberry	Ethyl acetate	ITSP	0.001	97 (3)	85 (3)	89 (2)	92 (3)	94 (1)
19	BHC, gamma	raspberry	Ethyl acetate	ITSP	0.001	92 (4)	89 (3)	91 (2)	93 (2)	94 (2)
20	Bifenazate-diazine	raspberry	Ethyl acetate	ITSP	0.001	91 (1)	95 (1)	103 (2)	104 (4)	116 (3)
21	Bifenox	raspberry	Ethyl acetate	ITSP	0.001	98 (7)	86 (6)	92 (3)	92 (5)	102 (3)
22	Bifenthrin	raspberry	Ethyl acetate	ITSP	0.001	100 (4)	81 (1)	82 (2)	83 (3)	89 (2)
23	Biphenyl	raspberry	Ethyl acetate	ITSP	0.01			133 (7)	97 (2)	93 (3)
24	Bromocyclen	raspberry	Ethyl acetate	ITSP	0.001	97 (3)	88 (3)	90 (8)	92 (3)	93 (3)
25	Bromophos-ethyl	raspberry	Ethyl acetate	ITSP	0.001	69 (29)	82 (3)	85 (2)	87 (2)	91 (2)
26	Bromophos-methyl (Bromophos)	raspberry	Ethyl acetate	ITSP	0.001	94 (5)	85 (3)	90 (2)	92 (2)	95 (1)
27	Bromopropylate	raspberry	Ethyl acetate	ITSP	0.001	89 (4)	87 (3)	95 (2)	96 (4)	102 (2)
28	Butafenacil	raspberry	Ethyl acetate	ITSP	0.001	86 (4)	90 (2)	96 (3)	96 (2)	104 (3)
29	Captafol	raspberry	Ethyl acetate	ITSP	0.05				74 (3)	100 (8)
30	Captan	raspberry	Ethyl acetate	ITSP	0.01			59 (19)	78 (3)	99 (1)
31	Carbofenthion	raspberry	Ethyl acetate	ITSP	0.001	80 (4)	81 (5)	83 (1)	86 (3)	92 (2)
32	Chinomethionat	raspberry	Ethyl acetate	ITSP	0.001	113 (2)	112 (5)	120 (2)	126 (3)	135 (2)	Possible loss in external standard
33	Chlorbufam	raspberry	Ethyl acetate	ITSP	0.001	93 (2)	88 (2)	94 (3)	93 (4)	98 (2)
34	Chlordane alpha-cis	raspberry	Ethyl acetate	ITSP	0.001	88 (9)	84 (4)	86 (3)	90 (3)	91 (2)
35	Chlordane gamma-trans	raspberry	Ethyl acetate	ITSP	0.001	87 (5)	85 (6)	88 (3)	90 (1)	92 (2)
36	Chlorfenapyr	raspberry	Ethyl acetate	ITSP	0.001	82 (2)	84 (6)	83 (7)	88 (3)	90 (2)
37	Chlorfenson	raspberry	Ethyl acetate	ITSP	0.001	87 (1)	85 (1)	88 (2)	89 (2)	91 (2)
38	Chlorfenvinphos (group)	raspberry	Ethyl acetate	ITSP	0.001	83 (4)	82 (2)	87 (1)	87 (3)	94 (2)
39	Chlormephos	raspberry	Ethyl acetate	ITSP	0.001	100 (14)	86 (4)	88 (7)	92 (4)	92 (3)
40	Chlorobenzilate	raspberry	Ethyl acetate	ITSP	0.001	85 (1)	85 (5)	91 (1)	93 (3)	97 (2)
41	Chlorothalonil	raspberry	Ethyl acetate	ITSP	0.001	95 (4)	87 (3)	95 (3)	95 (3)	103 (3)
42	Chlorpropham	raspberry	Ethyl acetate	ITSP	0.001	98 (8)	93 (1)	92 (2)	94 (2)	96 (2)
43	Chlorpyrifos-ethyl	raspberry	Ethyl acetate	ITSP	0.001	93 (8)	84 (2)	89 (2)	90 (4)	93 (2)
44	Chlorpyrifos-methyl	raspberry	Ethyl acetate	ITSP	0.001	93 (2)	86 (2)	90 (4)	91 (3)	95 (2)
45	Chlorthal-dimethyl (Dacthal)	raspberry	Ethyl acetate	ITSP	0.001	83 (11)	84 (4)	87 (3)	89 (1)	92 (2)
46	Chlorthiophos (group)	raspberry	Ethyl acetate	ITSP	0.001	89 (6)	83 (3)	87 (2)	87 (3)	92 (2)
47	Chlozolinate	raspberry	Ethyl acetate	ITSP	0.001	86 (12)	82 (9)	84 (1)	87 (2)	91 (1)
48	Chrysen	raspberry	Ethyl acetate	ITSP	0.005		118 (4)	164 (5)	270 (9)	299 (2)	Possible loss in external standard
49	Cinidon-ethyl	raspberry	Ethyl acetate	ITSP	0.001	97 (1)	95 (4)	106 (3)	110 (3)	118 (2)
50	Clomazone	raspberry	Ethyl acetate	ITSP	0.001	88 (6)	87 (2)	91 (1)	92 (1)	93 (2)
51	Coumaphos	raspberry	Ethyl acetate	ITSP	0.001	84 (4)	88 (6)	94 (4)	96 (3)	105 (3)
52	Cyanofenphos	raspberry	Ethyl acetate	ITSP	0.001	82 (1)	83 (4)	87 (2)	89 (2)	93 (2)
53	Cyanophos	raspberry	Ethyl acetate	ITSP	0.001	89 (1)	87 (3)	91 (2)	93 (2)	95 (1)
54	Cyfluthrin (group)	raspberry	Ethyl acetate	ITSP	0.001	91 (4)	90 (2)	95 (3)	94 (3)	102 (2)
55	Cyhalothrin I (lambda) (group)	raspberry	Ethyl acetate	ITSP	0.001	84 (6)	84 (3)	89 (3)	90 (3)	98 (2)
56	Cymoxanil	raspberry	Ethyl acetate	ITSP	0.005		106 (10)	104 (16)	101 (7)	110 (2)
57	Cypermethrin (group)	raspberry	Ethyl acetate	ITSP	0.001	92 (7)	89 (4)	95 (3)	96 (3)	106 (2)
58	Cyprodinil	raspberry	Ethyl acetate	ITSP	0.001	91 (2)	87 (3)	90 (2)	93 (3)	95 (3)
59	DDD p,p	raspberry	Ethyl acetate	ITSP	0.001	82 (3)	80 (2)	85 (2)	88 (2)	93 (2)
60	DDD, o, p	raspberry	Ethyl acetate	ITSP	0.001	94 (1)	90 (1)	91 (1)	90 (2)	92 (2)
61	DDE o,p	raspberry	Ethyl acetate	ITSP	0.001	85 (4)	84 (1)	86 (2)	88 (2)	90 (2)
62	DDE p, p	raspberry	Ethyl acetate	ITSP	0.001	90 (3)	85 (4)	88 (1)	89 (2)	90 (3)
63	DDT o,p	raspberry	Ethyl acetate	ITSP	0.001	81 (3)	81 (1)	85 (1)	88 (2)	92 (2)
64	DDT p,p	raspberry	Ethyl acetate	ITSP	0.001	58 (2)	61 (1)	70 (3)	88 (3)	97 (3)
65	Deltamethrin (group)	raspberry	Ethyl acetate	ITSP	0.001	99 (5)	94 (0)	99 (3)	100 (4)	112 (3)
66	Dibromobenzophenon_4,4	raspberry	Ethyl acetate	ITSP	0.001	87 (1)	85 (2)	88 (3)	89 (2)	93 (2)
67	Dichlobenil	raspberry	Ethyl acetate	ITSP	0.001	85 (3)	81 (1)	84 (2)	91 (4)	89 (3)
68	Dichlofenthion	raspberry	Ethyl acetate	ITSP	0.001	91 (5)	87 (4)	87 (2)	89 (2)	91 (1)
69	Dichlofluanid	raspberry	Ethyl acetate	ITSP	0.001	80 (9)	84 (4)	88 (4)	90 (2)	96 (2)
70	Dichlorobenzophenone, 4, 4	raspberry	Ethyl acetate	ITSP	0.001	87 (2)	85 (1)	86 (2)	92 (2)	94 (2)
71	Dichlorvos	raspberry	Ethyl acetate	ITSP	0.001	130 (5)	105 (3)	101 (5)	97 (3)	92 (3)
72	Dicloran (Bortran)	raspberry	Ethyl acetate	ITSP	0.001	101 (14)	89 (5)	95 (4)	94 (3)	103 (2)
73	Dieldrin	raspberry	Ethyl acetate	ITSP	0.005		86 (0)	90 (2)	89 (2)	91 (2)
74	Dimethenamid-P	raspberry	Ethyl acetate	ITSP	0.001	84 (3)	86 (3)	89 (2)	90 (4)	93 (2)
75	Dimethipin	raspberry	Ethyl acetate	ITSP	0.001	103 (7)	85 (9)	89 (4)	89 (3)	92 (1)
76	Dimethylanilin 2,4- (DMA)	raspberry	Ethyl acetate	ITSP	0.1					121 (4)
77	Dimethylnaphtalene 1,4	raspberry	Ethyl acetate	ITSP	0.01			94 (4)	90 (4)	86 (7)
78	Dioxabenzofos	raspberry	Ethyl acetate	ITSP	0.001	113 (3)	98 (1)	97 (1)	96 (1)	96 (2)
79	Diphenylamine	raspberry	Ethyl acetate	ITSP	0.001	112 (4)	91 (1)	92 (2)	92 (2)	92 (2)
80	Disulfoton	raspberry	Ethyl acetate	ITSP	0.001	99 (4)	95 (2)	99 (2)	100 (2)	103 (2)
81	Ditalimfos	raspberry	Ethyl acetate	ITSP	0.001	106 (6)	101 (4)	109 (3)	110 (4)	117 (2)
82	Dithiopyr	raspberry	Ethyl acetate	ITSP	0.001	83 (5)	84 (1)	87 (2)	88 (3)	90 (2)
83	Endosulfan alpha	raspberry	Ethyl acetate	ITSP	0.005		84 (8)	81 (6)	89 (4)	89 (1)
84	Endosulfan beta	raspberry	Ethyl acetate	ITSP	0.005		88 (6)	87 (2)	91 (2)	92 (3)
85	Endosulfan sulfate	raspberry	Ethyl acetate	ITSP	0.001	98 (8)	79 (3)	86 (3)	89 (1)	94 (3)
86	Endrin	raspberry	Ethyl acetate	ITSP	0.001	96 (6)	88 (10)	85 (2)	92 (2)	94 (2)
87	EPN	raspberry	Ethyl acetate	ITSP	0.001	82 (12)	81 (3)	87 (4)	90 (4)	100 (2)
88	Ethion	raspberry	Ethyl acetate	ITSP	0.001	76 (3)	79 (2)	83 (2)	85 (3)	92 (2)
89	Ethofumesate	raspberry	Ethyl acetate	ITSP	0.001	88 (4)	84 (3)	88 (3)	88 (3)	91 (2)
90	Ethoprop (Ethoprophos)	raspberry	Ethyl acetate	ITSP	0.001	91 (2)	88 (1)	91 (1)	92 (1)	93 (1)
91	Etofenprox	raspberry	Ethyl acetate	ITSP	0.001	92 (2)	90 (3)	95 (2)	95 (2)	101 (2)
92	Etridiazole (Terrazole)	raspberry	Ethyl acetate	ITSP	0.001	92 (16)	85 (8)	93 (7)	100 (5)	97 (3)
93	Etrimfos	raspberry	Ethyl acetate	ITSP	0.001	94 (24)	91 (3)	91 (4)	93 (2)	95 (2)
94	Famoxadone	raspberry	Ethyl acetate	ITSP	0.001	100 (9)	95 (4)	106 (6)	111 (3)	123 (3)
95	Famphur	raspberry	Ethyl acetate	ITSP	0.001	81 (1)	80 (2)	87 (2)	89 (3)	95 (2)
96	Fenazox	raspberry	Ethyl acetate	ITSP	0.001	86 (8)	83 (5)	87 (4)	94 (2)	101 (2)
97	Fenchlorfos	raspberry	Ethyl acetate	ITSP	0.001	128 (1)	97 (3)	94 (1)	94 (3)	95 (2)
98	Fenitrothion	raspberry	Ethyl acetate	ITSP	0.001	81 (10)	86 (5)	92 (3)	92 (4)	103 (2)
99	Fenobucarb	raspberry	Ethyl acetate	ITSP	0.001	92 (4)	88 (2)	91 (2)	93 (2)	94 (2)
100	Fenpiclonil	raspberry	Ethyl acetate	ITSP	0.001	84 (5)	87 (1)	93 (3)	95 (5)	101 (3)
101	Fenpropathrin	raspberry	Ethyl acetate	ITSP	0.001	95 (15)	85 (2)	88 (3)	88 (2)	93 (2)
102	Fenson	raspberry	Ethyl acetate	ITSP	0.001	87 (3)	85 (1)	88 (2)	90 (1)	92 (2)
103	Fenthion	raspberry	Ethyl acetate	ITSP	0.001	85 (7)	85 (5)	87 (2)	89 (2)	92 (2)
104	Fenthion-sulfon	raspberry	Ethyl acetate	ITSP	0.001	77 (6)	80 (2)	88 (2)	91 (3)	97 (2)
105	Fenvalerate (group)	raspberry	Ethyl acetate	ITSP	0.001	115 (3)	101 (10)	102 (4)	101 (3)	109 (2)
106	Flonicamid	raspberry	Ethyl acetate	ITSP	0.001	93 (5)	90 (4)	96 (2)	96 (2)	100 (2)
107	Fluazifop-P-butyl	raspberry	Ethyl acetate	ITSP	0.001	77 (5)	80 (4)	85 (3)	85 (2)	92 (2)
108	Flucythrinate (group)	raspberry	Ethyl acetate	ITSP	0.001	87 (2)	87 (0)	95 (3)	93 (4)	103 (3)
109	Fludioxonil	raspberry	Ethyl acetate	ITSP	0.001	91 (5)	91 (4)	95 (2)	96 (3)	101 (3)
110	Fluensulfone	raspberry	Ethyl acetate	ITSP	0.001	91 (7)	86 (6)	93 (4)	95 (2)	93 (2)
111	Flumethrin (group)	raspberry	Ethyl acetate	ITSP	0.005		102 (2)	118 (5)	104 (6)	122 (2)
112	Flumioxazin	raspberry	Ethyl acetate	ITSP	0.001	100 (11)	96 (3)	103 (3)	106 (2)	115 (2)
113	Fluquinconazole	raspberry	Ethyl acetate	ITSP	0.001	80 (3)	84 (3)	89 (3)	91 (4)	97 (3)
114	Flutianil	raspberry	Ethyl acetate	ITSP	0.001	111 (13)	93 (3)	95 (2)	91 (4)	97 (2)
115	Fluvalinate (group)	raspberry	Ethyl acetate	ITSP	0.001	104 (2)	106 (3)	114 (3)	114 (4)	124 (2)
116	Folpet	raspberry	Ethyl acetate	ITSP	0.005		45 (3)	58 (11)	89 (6)	110 (4)
117	Fonofos	raspberry	Ethyl acetate	ITSP	0.001	86 (5)	86 (5)	89 (3)	91 (2)	93 (2)
118	Formothion	raspberry	Ethyl acetate	ITSP	0.001	97 (4)	92 (3)	99 (2)	100 (4)	107 (2)
119	Halfenprox	raspberry	Ethyl acetate	ITSP	0.001	85 (4)	87 (3)	94 (3)	96 (3)	106 (3)
120	HCE_Cis	raspberry	Ethyl acetate	ITSP	0.001	83 (4)	87 (6)	86 (3)	91 (1)	92 (2)
121	HCE_Trans	raspberry	Ethyl acetate	ITSP	0.005		90 (9)	87 (5)	91 (3)	92 (2)
122	HCH_Epsilon	raspberry	Ethyl acetate	ITSP	0.001	91 (7)	86 (3)	88 (2)	90 (3)	92 (2)
123	Heptachlor	raspberry	Ethyl acetate	ITSP	0.001	90 (4)	86 (5)	92 (3)	96 (3)	98 (4)
124	Hexachlorobenzene	raspberry	Ethyl acetate	ITSP	0.001	95 (8)	94 (1)	92 (3)	94 (3)	94 (2)
125	Imibenconazole	raspberry	Ethyl acetate	ITSP	0.001	84 (6)	86 (9)	99 (4)	110 (3)	126 (2)
126	Indeno(1,2,3-cd)pyrene	raspberry	Ethyl acetate	ITSP	0.01			286 (10)	362 (15)	399 (14)	Possible loss in external standard
127	Indoxacarb	raspberry	Ethyl acetate	ITSP	0.001	95 (6)	91 (2)	89 (3)	92 (2)	91 (3)
128	Ipconazole	raspberry	Ethyl acetate	ITSP	0.001	81 (7)	85 (4)	91 (4)	93 (5)	105 (3)
129	Iprodione	raspberry	Ethyl acetate	ITSP	0.001	86 (6)	86 (4)	89 (2)	90 (3)	97 (1)
130	Isocarbophos	raspberry	Ethyl acetate	ITSP	0.001	84 (5)	86 (3)	90 (3)	90 (2)	97 (2)
131	Isodrin	raspberry	Ethyl acetate	ITSP	0.001	97 (8)	86 (2)	88 (1)	91 (1)	92 (3)
132	Isofenphos	raspberry	Ethyl acetate	ITSP	0.001	78 (3)	79 (2)	84 (1)	87 (3)	91 (2)
133	Isofenphos-methyl	raspberry	Ethyl acetate	ITSP	0.001	83 (1)	83 (2)	87 (1)	89 (2)	94 (2)
134	Isopropalin	raspberry	Ethyl acetate	ITSP	0.001	81 (7)	80 (2)	88 (3)	92 (2)	100 (2)
135	Jodfenphos	raspberry	Ethyl acetate	ITSP	0.001	84 (2)	82 (5)	87 (3)	89 (3)	94 (2)
136	Kresoxim-methyl	raspberry	Ethyl acetate	ITSP	0.001	81 (2)	82 (2)	85 (2)	86 (3)	90 (2)
137	Malathion	raspberry	Ethyl acetate	ITSP	0.001	82 (8)	86 (4)	91 (3)	93 (2)	100 (1)
138	Mandestrobin	raspberry	Ethyl acetate	ITSP	0.001	75 (3)	76 (4)	83 (3)	86 (3)	92 (2)
139	Mecarbam	raspberry	Ethyl acetate	ITSP	0.001	79 (23)	80 (4)	82 (6)	87 (3)	95 (2)
140	Mepronil	raspberry	Ethyl acetate	ITSP	0.001	74 (4)	78 (1)	85 (3)	87 (3)	94 (2)
141	Metazachlor	raspberry	Ethyl acetate	ITSP	0.001	93 (7)	89 (2)	90 (2)	92 (2)	94 (2)
142	Methacrifos	raspberry	Ethyl acetate	ITSP	0.001	92 (6)	87 (8)	91 (3)	91 (3)	92 (4)
143	Methidathion	raspberry	Ethyl acetate	ITSP	0.001	82 (7)	83 (2)	90 (2)	90 (3)	97 (2)
144	Methoxychlor	raspberry	Ethyl acetate	ITSP	0.001	59 (4)	63 (3)	72 (4)	86 (3)	96 (3)
145	Metobromuron	raspberry	Ethyl acetate	ITSP	0.001	89 (14)	90 (10)	97 (4)	101 (5)	107 (3)
146	Metolachlor	raspberry	Ethyl acetate	ITSP	0.001	87 (1)	86 (2)	89 (2)	91 (2)	94 (2)
147	Metominostrobin E, Z	raspberry	Ethyl acetate	ITSP	0.001	84 (6)	84 (2)	91 (3)	92 (2)	97 (2)
148	Metrafenone	raspberry	Ethyl acetate	ITSP	0.001	82 (1)	79 (2)	85 (2)	86 (1)	93 (3)
149	Mirex	raspberry	Ethyl acetate	ITSP	0.001	87 (3)	85 (0)	89 (1)	91 (1)	93 (1)
150	Nitrofen	raspberry	Ethyl acetate	ITSP	0.001	85 (4)	84 (1)	89 (5)	89 (3)	97 (2)
151	Nitrothal-isopropyl	raspberry	Ethyl acetate	ITSP	0.001	87 (2)	79 (4)	86 (4)	87 (4)	99 (3)
152	Ortho-phenylphenol	raspberry	Ethyl acetate	ITSP	0.005		116 (3)	105 (3)	96 (1)	96 (2)
153	Oxychlordane	raspberry	Ethyl acetate	ITSP	0.001	89 (11)	90 (5)	88 (6)	90 (3)	92 (3)
154	Oxyfluorfen	raspberry	Ethyl acetate	ITSP	0.001	75 (8)	77 (7)	89 (4)	89 (2)	97 (3)
155	Parathion-methyl	raspberry	Ethyl acetate	ITSP	ND	ND	ND	ND	ND	ND
156	Parathion (ethyl)	raspberry	Ethyl acetate	ITSP	0.005		80 (1)	85 (2)	86 (5)	95 (3)
157	PCB 101 (2,2',4,5,5'-Pentachlorobiphenyl)	raspberry	Ethyl acetate	ITSP	0.001	87 (4)	84 (3)	88 (1)	89 (1)	90 (2)
158	PCB 138 (2,2',3,4,4',5'-Hexachlorobiphenyl)	raspberry	Ethyl acetate	ITSP	0.001	86 (2)	84 (4)	88 (2)	88 (3)	91 (2)
159	PCB 153 (2,2',4,4',5,5'-Hexachlorobiphenyl)	raspberry	Ethyl acetate	ITSP	0.001	87 (3)	82 (3)	86 (2)	88 (2)	90 (2)
160	PCB 180 (2,2',3,4,4',5,5'-Heptachlorobiphenyl)	raspberry	Ethyl acetate	ITSP	0.001	83 (5)	84 (0)	85 (2)	87 (3)	90 (2)
161	PCB 28 (2,4,4'-Trichlorobiphenyl)	raspberry	Ethyl acetate	ITSP	0.001	89 (4)	88 (2)	90 (1)	91 (2)	91 (2)
162	PCB 52 (2,2',5,5'-Tetrachlorobiphenyl)	raspberry	Ethyl acetate	ITSP	0.001	90 (7)	87 (3)	88 (2)	90 (1)	90 (2)
163	Penconazole	raspberry	Ethyl acetate	ITSP	0.001	89 (15)	84 (6)	89 (2)	91 (3)	96 (2)
164	Penflufen	raspberry	Ethyl acetate	ITSP	0.001	79 (2)	79 (2)	85 (2)	86 (2)	92 (2)
165	Pentachloroaniline	raspberry	Ethyl acetate	ITSP	0.001	95 (10)	93 (4)	96 (4)	94 (2)	95 (3)
166	Pentachlorobenzene	raspberry	Ethyl acetate	ITSP	0.001	89 (6)	84 (1)	88 (2)	91 (2)	93 (4)
167	Permethrin (group)	raspberry	Ethyl acetate	ITSP	0.005		91 (2)	93 (3)	90 (3)	97 (2)
168	Phenmedipham	raspberry	Ethyl acetate	ITSP	0.001	88 (5)	120 (9)	130 (5)	128 (5)	143 (2)	Sensitivity drift
169	Phorate	raspberry	Ethyl acetate	ITSP	0.001	96 (9)	89 (4)	93 (4)	93 (2)	95 (3)
170	Phosalone	raspberry	Ethyl acetate	ITSP	0.001	104 (9)	87 (2)	92 (2)	92 (3)	100 (2)
171	Phosmet	raspberry	Ethyl acetate	ITSP	0.001	83 (3)	85 (2)	93 (2)	94 (4)	103 (2)
172	Phosphamidon (group)	raspberry	Ethyl acetate	ITSP	0.005		105 (6)	100 (2)	93 (6)	101 (2)
173	Phthalimide	raspberry	Ethyl acetate	ITSP	0.005		152 (10)	130 (2)	101 (4)	100 (3)
174	Pirimiphos-ethyl	raspberry	Ethyl acetate	ITSP	0.001	84 (5)	81 (2)	86 (3)	88 (2)	92 (1)
175	Pirimiphos-methyl	raspberry	Ethyl acetate	ITSP	0.001	84 (6)	82 (0)	88 (2)	88 (3)	92 (2)
176	Procymidone	raspberry	Ethyl acetate	ITSP	0.005		91 (2)	88 (4)	87 (3)	89 (2)
177	Profenofos	raspberry	Ethyl acetate	ITSP	0.001	87 (7)	84 (2)	93 (2)	94 (4)	99 (2)
178	Propaquizafop	raspberry	Ethyl acetate	ITSP	0.001	109 (3)	100 (6)	124 (6)	138 (9)	166 (2)	Sensitivity drift
179	Propargite (group)	raspberry	Ethyl acetate	ITSP	0.005		100 (2)	97 (2)	93 (2)	94 (2)
180	Propham	raspberry	Ethyl acetate	ITSP	0.001	81 (10)	88 (5)	95 (1)	94 (2)	92 (2)
181	Prothiofos	raspberry	Ethyl acetate	ITSP	0.001	86 (2)	86 (2)	91 (1)	92 (2)	95 (2)
182	Pyrazophos	raspberry	Ethyl acetate	ITSP	0.001	81 (3)	82 (2)	86 (4)	92 (2)	100 (1)
183	Pyrimethanil	raspberry	Ethyl acetate	ITSP	0.001	106 (8)	88 (4)	93 (4)	93 (2)	96 (2)
184	Pyrimidifen	raspberry	Ethyl acetate	ITSP	0.001	104 (8)	99 (3)	105 (3)	108 (2)	115 (3)
185	Quinalphos	raspberry	Ethyl acetate	ITSP	0.001	90 (6)	82 (3)	85 (2)	87 (3)	93 (2)
186	Quinoxyfen	raspberry	Ethyl acetate	ITSP	0.001	83 (3)	83 (3)	87 (2)	89 (3)	92 (2)
187	Quintozene	raspberry	Ethyl acetate	ITSP	0.001	87 (13)	89 (5)	94 (3)	96 (3)	100 (2)
188	S-421	raspberry	Ethyl acetate	ITSP	0.001	72 (10)	72 (7)	81 (5)	92 (4)	103 (2)
189	Silafluofen	raspberry	Ethyl acetate	ITSP	0.001	84 (7)	82 (4)	87 (2)	88 (2)	95 (2)
190	Spirodiclofen	raspberry	Ethyl acetate	ITSP	0.001	98 (11)	93 (3)	97 (4)	101 (3)	106 (2)
191	Spiromesifen	raspberry	Ethyl acetate	ITSP	0.001	81 (1)	77 (3)	83 (2)	84 (2)	92 (2)
192	Sulfallat	raspberry	Ethyl acetate	ITSP	0.001	95 (6)	87 (5)	92 (4)	93 (1)	94 (2)
193	Sulfotep	raspberry	Ethyl acetate	ITSP	0.001	102 (6)	88 (2)	91 (3)	91 (3)	92 (4)
194	Tecnazene	raspberry	Ethyl acetate	ITSP	0.001	114 (9)	93 (3)	96 (5)	97 (4)	97 (3)
195	Tefluthrin	raspberry	Ethyl acetate	ITSP	0.001	85 (6)	85 (1)	86 (2)	88 (3)	91 (2)
196	Terbufos	raspberry	Ethyl acetate	ITSP	0.001	87 (3)	84 (3)	90 (2)	91 (2)	94 (3)
197	Tetrachlorvinphos	raspberry	Ethyl acetate	ITSP	0.001	84 (3)	84 (4)	88 (4)	89 (4)	97 (1)
198	Tetradifon	raspberry	Ethyl acetate	ITSP	0.005		90 (5)	87 (3)	89 (3)	91 (2)
199	Tetrahydrophthalimide (THPI)	raspberry	Ethyl acetate	ITSP	0.001	120 (9)	108 (4)	110 (3)	103 (4)	102 (2)
200	Tetramethrin (group)	raspberry	Ethyl acetate	ITSP	0.005		91 (5)	88 (3)	85 (2)	93 (2)
201	Tetrasul	raspberry	Ethyl acetate	ITSP	0.001	83 (4)	84 (2)	87 (3)	89 (3)	91 (2)
202	Thiocyclam	raspberry	Ethyl acetate	ITSP	0.001	61 (27)	43 (21)	48 (12)	61 (15)	75 (9)
203	Thiometon	raspberry	Ethyl acetate	ITSP	0.001	104 (8)	95 (5)	100 (3)	101 (3)	102 (2)
204	Thymol	raspberry	Ethyl acetate	ITSP	0.005		83 (4)	93 (17)	95 (3)	91 (3)
205	Tolclofos-methyl	raspberry	Ethyl acetate	ITSP	0.001	94 (2)	87 (4)	90 (1)	91 (2)	92 (3)
206	Tolfenpyrad	raspberry	Ethyl acetate	ITSP	0.001	90 (14)	88 (1)	103 (3)	107 (3)	114 (2)
207	Tolyfluanid	raspberry	Ethyl acetate	ITSP	0.001	77 (5)	79 (1)	85 (2)	87 (2)	94 (2)
208	Triallate	raspberry	Ethyl acetate	ITSP	0.001	86 (3)	86 (3)	91 (1)	91 (3)	92 (2)
209	Trichlamide	raspberry	Ethyl acetate	ITSP	0.001	81 (3)	83 (5)	94 (2)	94 (5)	109 (3)
210	Trichloronate	raspberry	Ethyl acetate	ITSP	0.001	85 (4)	82 (3)	87 (2)	89 (3)	92 (2)
211	Trifluralin	raspberry	Ethyl acetate	ITSP	0.001	84 (6)	85 (1)	93 (3)	94 (3)	101 (3)
212	Vinclozolin	raspberry	Ethyl acetate	ITSP	0.001	82 (9)	84 (3)	87 (4)	88 (2)	89 (1)
1	1,3-Dichloropropene	egg	Ethyl acetate	ITSP	ND	ND	ND	ND	ND	ND
2	1,4-Dichlorobenzene	egg	Ethyl acetate	ITSP	0.01			189 (2)	124 (5)	111 (4)
3	3, 5-Dichloroaniline	egg	Ethyl acetate	ITSP	0.001	138 (7)	123 (4)	126 (5)	126 (3)	121 (2)	Sensitivity drift
4	Acibenzolar-S-methyl	egg	Ethyl acetate	ITSP	0.005		116 (15)	102 (3)	96 (2)	94 (1)
5	Aclonifen	egg	Ethyl acetate	ITSP	0.005		131 (3)	121 (5)	116 (4)	117 (1)
6	Acrinathrin (group)	egg	Ethyl acetate	ITSP	0.005		106 (4)	105 (3)	98 (1)	99 (1)
7	Aldrin	egg	Ethyl acetate	ITSP	0.005		107 (9)	103 (4)	101 (1)	98 (1)
8	Amisulbrom	egg	Ethyl acetate	ITSP	0.001	115 (3)	100 (3)	101 (2)	98 (1)	96 (2)
9	Anthraquinone	egg	Ethyl acetate	ITSP	0.001	206 (3)	122 (3)	111 (3)	107 (3)	106 (2)
10	Azinphos-ethyl	egg	Ethyl acetate	ITSP	0.001	123 (2)	108 (4)	107 (2)	104 (1)	104 (1)
11	Benfluralin	egg	Ethyl acetate	ITSP	0.001	138 (5)	121 (3)	117 (3)	114 (1)	113 (1)
12	Benzo(a)anthracen	egg	Ethyl acetate	ITSP	0.005		119 (11)	115 (4)	113 (7)	111 (7)
13	Benzo(a)pyren	egg	Ethyl acetate	ITSP	0.005		116 (15)	104 (5)	102 (8)	100 (10)
14	Benzo(b)fluoranthen	egg	Ethyl acetate	ITSP	0.005		106 (8)	110 (6)	102 (8)	100 (9)
15	Benzo(g,h,i)perylene	egg	Ethyl acetate	ITSP	0.005		109 (14)	94 (6)	90 (7)	91 (11)
16	BHC, Alpha	egg	Ethyl acetate	ITSP	0.001	126 (5)	115 (3)	114 (4)	113 (2)	111 (2)
17	BHC, Beta	egg	Ethyl acetate	ITSP	0.001	109 (11)	99 (3)	94 (8)	93 (1)	90 (2)
18	BHC, delta	egg	Ethyl acetate	ITSP	0.001	117 (11)	95 (4)	94 (5)	92 (1)	91 (1)
19	BHC, gamma	egg	Ethyl acetate	ITSP	0.001	129 (4)	101 (7)	98 (6)	106 (1)	103 (2)
20	Bifenazate-diazine	egg	Ethyl acetate	ITSP	0.05				8 (20)	9 (22)
21	Bifenox	egg	Ethyl acetate	ITSP	0.005		134 (18)	119 (12)	114 (2)	118 (3)
22	Bifenthrin	egg	Ethyl acetate	ITSP	0.005		101 (3)	99 (1)	95 (0)	93 (1)
23	Biphenyl	egg	Ethyl acetate	ITSP	ND	ND	ND	ND	ND	ND
24	Bromocyclen	egg	Ethyl acetate	ITSP	0.001	124 (15)	116 (4)	108 (5)	110 (2)	105 (2)
25	Bromophos-ethyl	egg	Ethyl acetate	ITSP	0.001	107 (9)	96 (4)	96 (2)	92 (2)	90 (1)
26	Bromophos-methyl (Bromophos)	egg	Ethyl acetate	ITSP	0.001	127 (16)	98 (1)	95 (3)	94 (1)	92 (1)
27	Bromopropylate	egg	Ethyl acetate	ITSP	0.001	128 (3)	107 (1)	103 (4)	99 (1)	98 (1)
28	Butafenacil	egg	Ethyl acetate	ITSP	0.001	112 (6)	102 (2)	103 (2)	100 (1)	100 (0)
29	Captafol	egg	Ethyl acetate	ITSP	ND	ND	ND	ND	ND	ND
30	Captan	egg	Ethyl acetate	ITSP	ND	ND	ND	ND	ND	ND
31	Carbofenthion	egg	Ethyl acetate	ITSP	0.005		126 (6)	115 (3)	99 (2)	96 (1)
32	Chinomethionat	egg	Ethyl acetate	ITSP	0.001	90 (8)	79 (5)	75 (5)	75 (4)	76 (3)
33	Chlorbufam	egg	Ethyl acetate	ITSP	0.001	143 (10)	99 (13)	97 (6)	97 (1)	95 (1)
34	Chlordane alpha-cis	egg	Ethyl acetate	ITSP	0.001	97 (20)	94 (5)	93 (4)	92 (2)	89 (1)
35	Chlordane gamma-trans	egg	Ethyl acetate	ITSP	0.001	108 (1)	97 (7)	90 (6)	93 (2)	90 (1)
36	Chlorfenapyr	egg	Ethyl acetate	ITSP	0.005		107 (18)	96 (4)	93 (4)	88 (1)
37	Chlorfenson	egg	Ethyl acetate	ITSP	0.001	106 (4)	94 (3)	93 (1)	93 (1)	90 (0)
38	Chlorfenvinphos (group)	egg	Ethyl acetate	ITSP	0.005		101 (4)	99 (3)	93 (1)	91 (1)
39	Chlormephos	egg	Ethyl acetate	ITSP	0.005		132 (5)	135 (2)	127 (1)	125 (1)	Sensitivity drift
40	Chlorobenzilate	egg	Ethyl acetate	ITSP	0.001	119 (1)	97 (4)	95 (3)	94 (1)	92 (0)
41	Chlorothalonil	egg	Ethyl acetate	ITSP	ND	ND	ND	ND	ND	ND
42	Chlorpropham	egg	Ethyl acetate	ITSP	0.001	159 (6)	106 (6)	102 (3)	101 (2)	98 (2)
43	Chlorpyrifos-ethyl	egg	Ethyl acetate	ITSP	0.001	116 (6)	95 (2)	95 (2)	93 (1)	91 (1)
44	Chlorpyrifos-methyl	egg	Ethyl acetate	ITSP	0.001	125 (7)	98 (3)	100 (7)	97 (2)	94 (1)
45	Chlorthal-dimethyl (Dacthal)	egg	Ethyl acetate	ITSP	0.001	99 (0)	96 (4)	88 (5)	92 (1)	89 (1)
46	Chlorthiophos (group)	egg	Ethyl acetate	ITSP	0.005		101 (2)	96 (4)	94 (1)	93 (1)
47	Chlozolinate	egg	Ethyl acetate	ITSP	0.005		87 (10)	84 (6)	82 (2)	84 (1)
48	Chrysen	egg	Ethyl acetate	ITSP	0.005		120 (6)	116 (5)	112 (7)	110 (7)
49	Cinidon-ethyl	egg	Ethyl acetate	ITSP	0.001	122 (9)	104 (2)	103 (2)	101 (2)	100 (2)
50	Clomazone	egg	Ethyl acetate	ITSP	0.001	123 (11)	105 (2)	104 (4)	102 (1)	100 (1)
51	Coumaphos	egg	Ethyl acetate	ITSP	0.001	106 (8)	104 (3)	105 (2)	104 (0)	102 (2)
52	Cyanofenphos	egg	Ethyl acetate	ITSP	0.001	117 (2)	96 (1)	94 (2)	94 (2)	92 (1)
53	Cyanophos	egg	Ethyl acetate	ITSP	0.001	106 (1)	102 (4)	102 (3)	99 (1)	98 (0)
54	Cyfluthrin (group)	egg	Ethyl acetate	ITSP	0.001	117 (4)	99 (4)	97 (1)	95 (1)	93 (1)
55	Cyhalothrin I (lambda) (group)	egg	Ethyl acetate	ITSP	0.001	126 (3)	106 (2)	105 (2)	100 (1)	100 (1)
56	Cymoxanil	egg	Ethyl acetate	ITSP	0.05				69 (7)	72 (5)
57	Cypermethrin (group)	egg	Ethyl acetate	ITSP	0.01			91 (2)	91 (2)	91 (3)
58	Cyprodinil	egg	Ethyl acetate	ITSP	0.001	125 (3)	94 (4)	85 (7)	88 (5)	81 (6)
59	DDD p,p	egg	Ethyl acetate	ITSP	0.001	114 (4)	98 (1)	96 (2)	96 (0)	92 (1)
60	DDD, o, p	egg	Ethyl acetate	ITSP	0.001	118 (7)	101 (2)	94 (3)	95 (1)	91 (1)
61	DDE o,p	egg	Ethyl acetate	ITSP	0.001	106 (9)	92 (1)	91 (3)	91 (2)	89 (1)
62	DDE p, p	egg	Ethyl acetate	ITSP	0.001	126 (4)	96 (3)	93 (2)	92 (1)	89 (1)
63	DDT o,p	egg	Ethyl acetate	ITSP	0.001	115 (9)	98 (1)	96 (3)	96 (1)	93 (1)
64	DDT p,p	egg	Ethyl acetate	ITSP	0.001	89 (5)	74 (7)	82 (1)	78 (4)	84 (2)
65	Deltamethrin (group)	egg	Ethyl acetate	ITSP	0.01			81 (3)	77 (2)	77 (1)
66	Dibromobenzophenon_4,4	egg	Ethyl acetate	ITSP	0.005		102 (4)	99 (2)	96 (1)	92 (0)
67	Dichlobenil	egg	Ethyl acetate	ITSP	0.001	99 (4)	94 (2)	102 (6)	97 (2)	101 (12)
68	Dichlofenthion	egg	Ethyl acetate	ITSP	0.001	112 (5)	104 (1)	98 (3)	99 (1)	94 (1)
69	Dichlofluanid	egg	Ethyl acetate	ITSP	ND	ND	ND	ND	ND	ND
70	Dichlorobenzophenone, 4, 4	egg	Ethyl acetate	ITSP	0.001	135 (3)	125 (4)	125 (1)	124 (1)	124 (1)
71	Dichlorvos	egg	Ethyl acetate	ITSP	ND	ND	ND	ND	ND	ND
72	Dicloran (Bortran)	egg	Ethyl acetate	ITSP	0.001	122 (14)	102 (3)	101 (5)	99 (2)	100 (3)
73	Dieldrin	egg	Ethyl acetate	ITSP	0.005		124 (9)	102 (5)	90 (2)	85 (1)
74	Dimethenamid-P	egg	Ethyl acetate	ITSP	0.001	107 (3)	98 (4)	96 (4)	95 (1)	92 (0)
75	Dimethipin	egg	Ethyl acetate	ITSP	0.005		112 (8)	116 (14)	99 (5)	91 (3)
76	Dimethylanilin 2,4- (DMA)	egg	Ethyl acetate	ITSP	0.1					122 (7)
77	Dimethylnaphtalene 1,4	egg	Ethyl acetate	ITSP	0.05				143 (1)	135 (3)
78	Dioxabenzofos	egg	Ethyl acetate	ITSP	0.001	161 (2)	114 (1)	114 (4)	110 (1)	109 (2)
79	Diphenylamine	egg	Ethyl acetate	ITSP	0.005		135 (1)	121 (3)	112 (1)	107 (1)
80	Disulfoton	egg	Ethyl acetate	ITSP	0.001	137 (1)	135 (2)	132 (3)	126 (1)	123 (0)	Matrix interference
81	Ditalimfos	egg	Ethyl acetate	ITSP	0.005		34 (6)	35 (6)	42 (5)	51 (2)
82	Dithiopyr	egg	Ethyl acetate	ITSP	0.001	114 (11)	100 (5)	95 (3)	94 (1)	92 (1)
83	Endosulfan alpha	egg	Ethyl acetate	ITSP	0.01			99 (9)	91 (0)	90 (1)
84	Endosulfan beta	egg	Ethyl acetate	ITSP	0.01			108 (8)	94 (0)	88 (2)
85	Endosulfan sulfate	egg	Ethyl acetate	ITSP	0.001	108 (30)	82 (31)	86 (17)	91 (3)	91 (2)
86	Endrin	egg	Ethyl acetate	ITSP	0.005		106 (6)	99 (1)	95 (1)	90 (2)
87	EPN	egg	Ethyl acetate	ITSP	0.005		133 (2)	124 (3)	118 (2)	117 (1)
88	Ethion	egg	Ethyl acetate	ITSP	0.001	112 (7)	98 (1)	94 (2)	95 (1)	92 (1)
89	Ethofumesate	egg	Ethyl acetate	ITSP	0.005		109 (7)	103 (3)	94 (2)	91 (0)
90	Ethoprop (Ethoprophos)	egg	Ethyl acetate	ITSP	ND	ND	ND	ND	ND	ND
91	Etofenprox	egg	Ethyl acetate	ITSP	0.005		94 (2)	93 (1)	92 (0)	92 (1)
92	Etridiazole (Terrazole)	egg	Ethyl acetate	ITSP	0.001	286 (8)	266 (7)	269 (2)	262 (3)	250 (1)	Sensitivity drift
93	Etrimfos	egg	Ethyl acetate	ITSP	0.001	145 (6)	110 (7)	102 (7)	98 (3)	96 (1)
94	Famoxadone	egg	Ethyl acetate	ITSP	0.005		13 (4)	13 (8)	13 (9)	14 (6)
95	Famphur	egg	Ethyl acetate	ITSP	0.001	113 (5)	94 (4)	94 (2)	94 (1)	92 (0)
96	Fenazox	egg	Ethyl acetate	ITSP	0.001	138 (6)	100 (3)	103 (2)	102 (1)	102 (1)
97	Fenchlorfos	egg	Ethyl acetate	ITSP	ND	ND	ND	ND	ND	ND
98	Fenitrothion	egg	Ethyl acetate	ITSP	0.001	102 (10)	107 (0)	100 (2)	97 (2)	97 (2)
99	Fenobucarb	egg	Ethyl acetate	ITSP	0.005		113 (2)	116 (3)	108 (0)	106 (1)
100	Fenpiclonil	egg	Ethyl acetate	ITSP	0.001	119 (10)	103 (2)	103 (1)	103 (2)	100 (2)
101	Fenpropathrin	egg	Ethyl acetate	ITSP	0.01			111 (5)	100 (0)	95 (1)
102	Fenson	egg	Ethyl acetate	ITSP	0.001	103 (1)	97 (2)	93 (3)	93 (1)	91 (0)
103	Fenthion	egg	Ethyl acetate	ITSP	0.005		109 (5)	104 (1)	98 (2)	93 (1)
104	Fenthion-sulfon	egg	Ethyl acetate	ITSP	0.001	101 (4)	98 (0)	96 (3)	94 (1)	93 (1)
105	Fenvalerate (group)	egg	Ethyl acetate	ITSP	0.005		97 (5)	93 (2)	86 (3)	84 (1)
106	Flonicamid	egg	Ethyl acetate	ITSP	0.001	110 (8)	91 (2)	90 (2)	89 (1)	88 (1)
107	Fluazifop-P-butyl	egg	Ethyl acetate	ITSP	0.001	120 (1)	96 (3)	95 (2)	94 (0)	93 (0)
108	Flucythrinate (group)	egg	Ethyl acetate	ITSP	0.001	108 (4)	97 (1)	94 (3)	92 (1)	91 (0)
109	Fludioxonil	egg	Ethyl acetate	ITSP	0.001	121 (7)	99 (4)	98 (3)	98 (3)	94 (1)
110	Fluensulfone	egg	Ethyl acetate	ITSP	0.005		118 (6)	111 (7)	112 (5)	109 (2)
111	Flumethrin (group)	egg	Ethyl acetate	ITSP	ND	ND	ND	ND	ND	ND
112	Flumioxazin	egg	Ethyl acetate	ITSP	0.001	130 (9)	99 (4)	95 (4)	95 (2)	93 (2)
113	Fluquinconazole	egg	Ethyl acetate	ITSP	0.001	112 (3)	97 (2)	95 (2)	94 (1)	92 (2)
114	Flutianil	egg	Ethyl acetate	ITSP	0.005		109 (4)	100 (5)	96 (1)	90 (1)
115	Fluvalinate (group)	egg	Ethyl acetate	ITSP	0.001	94 (5)	79 (2)	76 (4)	75 (2)	72 (2)
116	Folpet	egg	Ethyl acetate	ITSP	ND	ND	ND	ND	ND	ND
117	Fonofos	egg	Ethyl acetate	ITSP	0.001	113 (4)	111 (3)	110 (5)	109 (2)	106 (1)
118	Formothion	egg	Ethyl acetate	ITSP	0.01			10 (10)	11 (3)	19 (2)
119	Halfenprox	egg	Ethyl acetate	ITSP	0.001	122 (12)	102 (5)	105 (1)	100 (1)	101 (1)
120	HCE_Cis	egg	Ethyl acetate	ITSP	0.001	118 (19)	90 (6)	96 (4)	95 (2)	91 (1)
121	HCE_Trans	egg	Ethyl acetate	ITSP	0.01			94 (7)	89 (1)	90 (2)
122	HCH_Epsilon	egg	Ethyl acetate	ITSP	0.001	107 (4)	100 (4)	93 (3)	95 (1)	92 (2)
123	Heptachlor	egg	Ethyl acetate	ITSP	0.001	121 (6)	123 (3)	118 (4)	117 (2)	113 (2)
124	Hexachlorobenzene	egg	Ethyl acetate	ITSP	0.001	154 (6)	120 (7)	110 (3)	115 (1)	110 (1)
125	Imibenconazole	egg	Ethyl acetate	ITSP	0.005		134 (11)	117 (6)	101 (1)	105 (1)
126	Indeno(1,2,3-cd)pyrene	egg	Ethyl acetate	ITSP	0.005		94 (13)	86 (8)	83 (8)	83 (12)
127	Indoxacarb	egg	Ethyl acetate	ITSP	0.005		82 (7)	82 (3)	84 (1)	82 (1)
128	Ipconazole	egg	Ethyl acetate	ITSP	0.001	130 (5)	106 (3)	103 (5)	101 (2)	100 (1)
129	Iprodione	egg	Ethyl acetate	ITSP	0.001	106 (18)	82 (3)	80 (3)	79 (3)	78 (1)
130	Isocarbophos	egg	Ethyl acetate	ITSP	0.01			100 (5)	98 (0)	95 (1)
131	Isodrin	egg	Ethyl acetate	ITSP	0.001	123 (10)	99 (4)	98 (2)	99 (2)	95 (1)
132	Isofenphos	egg	Ethyl acetate	ITSP	0.001	109 (5)	96 (2)	95 (2)	93 (2)	91 (1)
133	Isofenphos-methyl	egg	Ethyl acetate	ITSP	0.001	107 (1)	97 (3)	94 (3)	94 (1)	91 (0)
134	Isopropalin	egg	Ethyl acetate	ITSP	0.001	108 (6)	100 (1)	98 (5)	95 (2)	93 (1)
135	Jodfenphos	egg	Ethyl acetate	ITSP	0.001	113 (12)	95 (3)	95 (4)	95 (1)	93 (1)
136	Kresoxim-methyl	egg	Ethyl acetate	ITSP	0.005		100 (6)	93 (2)	93 (1)	91 (1)
137	Malathion	egg	Ethyl acetate	ITSP	0.001	103 (3)	93 (3)	95 (3)	95 (1)	93 (1)
138	Mandestrobin	egg	Ethyl acetate	ITSP	0.001	112 (9)	99 (1)	100 (3)	98 (1)	96 (1)
139	Mecarbam	egg	Ethyl acetate	ITSP	0.001	115 (12)	91 (6)	100 (5)	92 (2)	92 (2)
140	Mepronil	egg	Ethyl acetate	ITSP	0.001	117 (3)	99 (2)	98 (1)	97 (1)	96 (1)
141	Metazachlor	egg	Ethyl acetate	ITSP	0.001	151 (9)	100 (3)	97 (4)	93 (1)	89 (1)
142	Methacrifos	egg	Ethyl acetate	ITSP	0.001	139 (17)	132 (5)	125 (3)	124 (2)	123 (2)
143	Methidathion	egg	Ethyl acetate	ITSP	0.001	106 (6)	93 (2)	93 (3)	93 (1)	92 (1)
144	Methoxychlor	egg	Ethyl acetate	ITSP	0.001	92 (6)	82 (6)	87 (1)	83 (2)	87 (2)
145	Metobromuron	egg	Ethyl acetate	ITSP	0.001	104 (17)	97 (4)	101 (5)	93 (1)	92 (2)
146	Metolachlor	egg	Ethyl acetate	ITSP	0.001	103 (11)	96 (3)	94 (3)	93 (1)	91 (1)
147	Metominostrobin E, Z	egg	Ethyl acetate	ITSP	0.001	112 (5)	95 (3)	92 (4)	92 (1)	91 (1)
148	Metrafenone	egg	Ethyl acetate	ITSP	0.001	125 (12)	106 (5)	99 (2)	98 (4)	95 (1)
149	Mirex	egg	Ethyl acetate	ITSP	0.001	98 (5)	92 (1)	91 (2)	92 (0)	89 (0)
150	Nitrofen	egg	Ethyl acetate	ITSP	0.005		110 (5)	115 (2)	112 (1)	113 (1)
151	Nitrothal-isopropyl	egg	Ethyl acetate	ITSP	0.005		108 (2)	109 (2)	101 (1)	103 (1)
152	Ortho-phenylphenol	egg	Ethyl acetate	ITSP	0.01			105 (3)	99 (4)	98 (1)
153	Oxychlordane	egg	Ethyl acetate	ITSP	0.005		104 (10)	100 (9)	98 (4)	91 (1)
154	Oxyfluorfen	egg	Ethyl acetate	ITSP	0.005		114 (3)	116 (6)	111 (1)	110 (1)
155	Parathion-methyl	egg	Ethyl acetate	ITSP	0.005		107 (2)	106 (5)	97 (2)	100 (1)
156	Parathion (ethyl)	egg	Ethyl acetate	ITSP	0.005		121 (2)	111 (2)	104 (2)	106 (1)
157	PCB 101 (2,2',4,5,5'-Pentachlorobiphenyl)	egg	Ethyl acetate	ITSP	0.001	108 (7)	93 (2)	92 (2)	91 (0)	89 (1)
158	PCB 138 (2,2',3,4,4',5'-Hexachlorobiphenyl)	egg	Ethyl acetate	ITSP	0.001	111 (2)	92 (1)	90 (4)	92 (1)	88 (1)
159	PCB 153 (2,2',4,4',5,5'-Hexachlorobiphenyl)	egg	Ethyl acetate	ITSP	0.001	109 (8)	94 (2)	90 (2)	91 (0)	89 (1)
160	PCB 180 (2,2',3,4,4',5,5'-Heptachlorobiphenyl)	egg	Ethyl acetate	ITSP	0.001	106 (4)	91 (1)	90 (3)	91 (1)	89 (1)
161	PCB 28 (2,4,4'-Trichlorobiphenyl)	egg	Ethyl acetate	ITSP	0.001	115 (6)	102 (2)	99 (3)	100 (1)	96 (1)
162	PCB 52 (2,2',5,5'-Tetrachlorobiphenyl)	egg	Ethyl acetate	ITSP	0.001	111 (2)	99 (1)	96 (2)	97 (1)	93 (0)
163	Penconazole	egg	Ethyl acetate	ITSP	0.001	110 (5)	91 (1)	86 (5)	87 (2)	85 (2)
164	Penflufen	egg	Ethyl acetate	ITSP	0.001	109 (1)	95 (1)	95 (2)	94 (1)	93 (1)
165	Pentachloroaniline	egg	Ethyl acetate	ITSP	0.005		98 (5)	98 (5)	100 (2)	97 (1)
166	Pentachlorobenzene	egg	Ethyl acetate	ITSP	0.001	121 (2)	118 (1)	114 (3)	116 (1)	113 (1)
167	Permethrin (group)	egg	Ethyl acetate	ITSP	0.01			137 (4)	102 (3)	98 (1)
168	Phenmedipham	egg	Ethyl acetate	ITSP	0.005		90 (4)	98 (5)	98 (1)	99 (4)
169	Phorate	egg	Ethyl acetate	ITSP	0.005		141 (3)	141 (3)	135 (2)	133 (1)	Possible loss in external standard
170	Phosalone	egg	Ethyl acetate	ITSP	0.005		118 (2)	112 (4)	100 (1)	98 (1)
171	Phosmet	egg	Ethyl acetate	ITSP	0.001	113 (4)	100 (3)	100 (2)	98 (1)	96 (0)
172	Phosphamidon (group)	egg	Ethyl acetate	ITSP	0.005		157 (4)	129 (4)	95 (3)	93 (1)
173	Phthalimide	egg	Ethyl acetate	ITSP	0.005		340 (2)	225 (3)	155 (2)	144 (2)	Matrix interference
174	Pirimiphos-ethyl	egg	Ethyl acetate	ITSP	0.001	101 (13)	99 (4)	92 (2)	93 (1)	90 (1)
175	Pirimiphos-methyl	egg	Ethyl acetate	ITSP	0.001	107 (6)	95 (3)	94 (3)	94 (1)	91 (2)
176	Procymidone	egg	Ethyl acetate	ITSP	0.05				117 (4)	100 (2)
177	Profenofos	egg	Ethyl acetate	ITSP	0.001	100 (40)	100 (2)	97 (2)	97 (1)	94 (1)
178	Propaquizafop	egg	Ethyl acetate	ITSP	0.001	126 (4)	114 (3)	117 (2)	111 (2)	115 (1)
179	Propargite (group)	egg	Ethyl acetate	ITSP	0.05				95 (2)	89 (3)
180	Propham	egg	Ethyl acetate	ITSP	0.001	221 (5)	141 (5)	135 (4)	125 (3)	123 (3)	High noise
181	Prothiofos	egg	Ethyl acetate	ITSP	0.001	132 (14)	98 (2)	96 (2)	89 (1)	90 (1)
182	Pyrazophos	egg	Ethyl acetate	ITSP	0.005		107 (2)	104 (1)	99 (1)	98 (1)
183	Pyrimethanil	egg	Ethyl acetate	ITSP	0.001	109 (4)	94 (3)	92 (3)	93 (1)	90 (2)
184	Pyrimidifen	egg	Ethyl acetate	ITSP	0.005		99 (3)	99 (3)	95 (1)	94 (1)
185	Quinalphos	egg	Ethyl acetate	ITSP	0.005		111 (10)	106 (4)	95 (1)	92 (1)
186	Quinoxyfen	egg	Ethyl acetate	ITSP	0.001	103 (3)	96 (2)	93 (1)	92 (1)	90 (1)
187	Quintozene	egg	Ethyl acetate	ITSP	0.001	120 (6)	124 (2)	116 (4)	112 (2)	111 (2)
188	S-421	egg	Ethyl acetate	ITSP	0.001	110 (16)	97 (6)	94 (4)	96 (2)	97 (1)
189	Silafluofen	egg	Ethyl acetate	ITSP	0.001	104 (7)	97 (2)	94 (2)	93 (1)	92 (1)
190	Spirodiclofen	egg	Ethyl acetate	ITSP	0.001	105 (12)	85 (6)	83 (7)	83 (1)	84 (1)
191	Spiromesifen	egg	Ethyl acetate	ITSP	0.001	112 (6)	94 (1)	90 (2)	90 (1)	89 (1)
192	Sulfallat	egg	Ethyl acetate	ITSP	0.001	142 (9)	127 (3)	117 (4)	117 (1)	116 (2)
193	Sulfotep	egg	Ethyl acetate	ITSP	0.005		140 (3)	129 (5)	123 (2)	120 (1)	High noise
194	Tecnazene	egg	Ethyl acetate	ITSP	0.001	140 (8)	123 (7)	124 (7)	121 (1)	121 (2)
195	Tefluthrin	egg	Ethyl acetate	ITSP	0.001	111 (5)	100 (1)	99 (3)	96 (2)	93 (1)
196	Terbufos	egg	Ethyl acetate	ITSP	0.001	129 (3)	119 (3)	112 (2)	114 (2)	112 (1)
197	Tetrachlorvinphos	egg	Ethyl acetate	ITSP	0.001	112 (2)	95 (3)	94 (4)	92 (1)	91 (1)
198	Tetradifon	egg	Ethyl acetate	ITSP	0.005		123 (15)	107 (6)	97 (2)	92 (1)
199	Tetrahydrophthalimide (THPI)	egg	Ethyl acetate	ITSP	0.001	222 (2)	170 (4)	166 (4)	170 (2)	167 (2)	Matrix interference
200	Tetramethrin (group)	egg	Ethyl acetate	ITSP	ND	ND	ND	ND	ND	ND
201	Tetrasul	egg	Ethyl acetate	ITSP	0.001	109 (5)	94 (2)	91 (2)	92 (1)	90 (1)
202	Thiocyclam	egg	Ethyl acetate	ITSP	0.005		20 (13)	16 (17)	20 (9)	22 (8)
203	Thiometon	egg	Ethyl acetate	ITSP	0.005		140 (2)	138 (2)	142 (1)	139 (3)	Matrix interference
204	Thymol	egg	Ethyl acetate	ITSP	ND	ND	ND	ND	ND	ND
205	Tolclofos-methyl	egg	Ethyl acetate	ITSP	0.001	116 (3)	103 (1)	98 (2)	97 (1)	93 (1)
206	Tolfenpyrad	egg	Ethyl acetate	ITSP	ND	ND	ND	ND	ND	ND
207	Tolyfluanid	egg	Ethyl acetate	ITSP	ND	ND	ND	ND	ND	ND
208	Triallate	egg	Ethyl acetate	ITSP	0.001	121 (1)	104 (4)	104 (4)	103 (1)	100 (1)
209	Trichlamide	egg	Ethyl acetate	ITSP	0.005		92 (4)	90 (7)	87 (1)	85 (5)
210	Trichloronate	egg	Ethyl acetate	ITSP	0.001	110 (11)	98 (0)	93 (2)	93 (1)	91 (1)
211	Trifluralin	egg	Ethyl acetate	ITSP	0.001	128 (8)	127 (3)	121 (4)	113 (2)	114 (1)
212	Vinclozolin	egg	Ethyl acetate	ITSP	0.001	88 (23)	93 (4)	97 (4)	94 (1)	92 (2)
1	1,3-Dichloropropene	avocado	Acetonitrile	ITSP	0.05				52 (11)	34 (23)
2	1,4-Dichlorobenzene	avocado	Acetonitrile	ITSP	0.01			172 (9)	156 (9)	166 (5)
3	3, 5-Dichloroaniline	avocado	Acetonitrile	ITSP	0.005		15 (16)	15 (11)	14 (8)	14 (6)
4	Acibenzolar-S-methyl	avocado	Acetonitrile	ITSP	0.005		122 (6)	108 (2)	97 (4)	98 (2)
5	Aclonifen	avocado	Acetonitrile	ITSP	0.005		104 (3)	113 (7)	113 (12)	135 (3)
6	Acrinathrin (group)	avocado	Acetonitrile	ITSP	0.005		138 (6)	129 (4)	133 (2)	138 (2)
7	Aldrin	avocado	Acetonitrile	ITSP	0.005		53 (6)	53 (6)	50 (2)	54 (3)
8	Amisulbrom	avocado	Acetonitrile	ITSP	0.001	108 (12)	96 (4)	92 (4)	96 (3)	99 (3)
9	Anthraquinone	avocado	Acetonitrile	ITSP	0.001	104 (4)	92 (2)	88 (4)	91 (4)	95 (3)
10	Azinphos-ethyl	avocado	Acetonitrile	ITSP	0.005		128 (4)	129 (3)	136 (4)	143 (2)
11	Benfluralin	avocado	Acetonitrile	ITSP	0.001	122 (15)	107 (2)	97 (5)	97 (9)	106 (3)
12	Benzo(a)anthracen	avocado	Acetonitrile	ITSP	0.001	79 (12)	60 (8)	58 (8)	62 (3)	63 (5)
13	Benzo(a)pyren	avocado	Acetonitrile	ITSP	0.005		59 (8)	53 (11)	46 (7)	46 (7)
14	Benzo(b)fluoranthen	avocado	Acetonitrile	ITSP	0.005		62 (2)	56 (13)	55 (4)	57 (5)
15	Benzo(g,h,i)perylene	avocado	Acetonitrile	ITSP	0.005		41 (18)	39 (15)	38 (3)	39 (7)
16	BHC, Alpha	avocado	Acetonitrile	ITSP	0.001	111 (4)	98 (3)	94 (3)	95 (5)	97 (2)
17	BHC, Beta	avocado	Acetonitrile	ITSP	0.001	97 (8)	94 (2)	83 (7)	86 (4)	87 (2)
18	BHC, delta	avocado	Acetonitrile	ITSP	0.001	91 (6)	87 (6)	82 (6)	83 (5)	85 (3)
19	BHC, gamma	avocado	Acetonitrile	ITSP	0.001	94 (12)	91 (2)	90 (7)	91 (5)	92 (3)
20	Bifenazate-diazine	avocado	Acetonitrile	ITSP	0.001	227 (12)	221 (9)	228 (4)	224 (6)	209 (4)
21	Bifenox	avocado	Acetonitrile	ITSP	0.005		227 (10)	192 (9)	194 (7)	204 (3)
22	Bifenthrin	avocado	Acetonitrile	ITSP	0.001	90 (10)	80 (2)	78 (5)	78 (3)	78 (2)
23	Biphenyl	avocado	Acetonitrile	ITSP	0.01			99 (5)	112 (4)	111 (5)
24	Bromocyclen	avocado	Acetonitrile	ITSP	0.001	69 (0)	71 (12)	68 (8)	66 (6)	68 (3)
25	Bromophos-ethyl	avocado	Acetonitrile	ITSP	0.001	73 (18)	72 (6)	67 (7)	70 (6)	70 (3)
26	Bromophos-methyl (Bromophos)	avocado	Acetonitrile	ITSP	0.001	94 (9)	77 (2)	74 (4)	74 (4)	77 (2)
27	Bromopropylate	avocado	Acetonitrile	ITSP	0.001	93 (6)	99 (2)	97 (2)	102 (3)	104 (2)
28	Butafenacil	avocado	Acetonitrile	ITSP	0.001	86 (9)	86 (4)	84 (6)	85 (1)	87 (3)
29	Captafol	avocado	Acetonitrile	ITSP	ND	ND	ND	ND	ND	ND
30	Captan	avocado	Acetonitrile	ITSP	0.01			70 (8)	81 (1)	108 (9)
31	Carbofenthion	avocado	Acetonitrile	ITSP	0.001	104 (1)	85 (5)	82 (5)	83 (5)	86 (2)
32	Chinomethionat	avocado	Acetonitrile	ITSP	0.005		29 (11)	32 (3)	34 (5)	36 (8)
33	Chlorbufam	avocado	Acetonitrile	ITSP	0.001	121 (22)	102 (6)	100 (6)	97 (7)	103 (3)
34	Chlordane alpha-cis	avocado	Acetonitrile	ITSP	0.001	68 (11)	68 (6)	63 (2)	62 (2)	64 (2)
35	Chlordane gamma-trans	avocado	Acetonitrile	ITSP	0.001	62 (2)	66 (4)	64 (5)	61 (4)	64 (2)
36	Chlorfenapyr	avocado	Acetonitrile	ITSP	0.005		100 (6)	84 (6)	83 (5)	86 (4)
37	Chlorfenson	avocado	Acetonitrile	ITSP	0.001	98 (4)	92 (2)	87 (2)	89 (4)	91 (2)
38	Chlorfenvinphos (group)	avocado	Acetonitrile	ITSP	0.001	114 (9)	101 (1)	97 (6)	98 (5)	102 (3)
39	Chlormephos	avocado	Acetonitrile	ITSP	0.001	186 (14)	137 (5)	133 (7)	126 (7)	133 (4)
40	Chlorobenzilate	avocado	Acetonitrile	ITSP	0.001	183 (8)	178 (2)	176 (5)	179 (5)	186 (2)
41	Chlorothalonil	avocado	Acetonitrile	ITSP	0.001	75 (6)	79 (7)	72 (9)	79 (6)	84 (2)
42	Chlorpropham	avocado	Acetonitrile	ITSP	0.001	99 (2)	103 (7)	91 (5)	90 (6)	94 (2)
43	Chlorpyrifos-ethyl	avocado	Acetonitrile	ITSP	0.001	90 (2)	84 (8)	76 (3)	78 (3)	80 (2)
44	Chlorpyrifos-methyl	avocado	Acetonitrile	ITSP	0.001	105 (6)	91 (5)	87 (2)	86 (4)	88 (2)
45	Chlorthal-dimethyl (Dacthal)	avocado	Acetonitrile	ITSP	0.001	88 (12)	85 (1)	83 (3)	83 (4)	87 (2)
46	Chlorthiophos (group)	avocado	Acetonitrile	ITSP	0.001	126 (6)	87 (2)	82 (4)	80 (3)	81 (2)
47	Chlozolinate	avocado	Acetonitrile	ITSP	0.001	74 (21)	67 (13)	66 (6)	69 (5)	76 (4)
48	Chrysen	avocado	Acetonitrile	ITSP	0.005		66 (12)	58 (7)	60 (5)	63 (4)
49	Cinidon-ethyl	avocado	Acetonitrile	ITSP	0.001	126 (5)	124 (1)	118 (1)	120 (4)	124 (2)
50	Clomazone	avocado	Acetonitrile	ITSP	0.001	107 (7)	103 (6)	96 (6)	97 (5)	99 (2)
51	Coumaphos	avocado	Acetonitrile	ITSP	0.001	150 (13)	135 (3)	122 (5)	127 (4)	129 (2)
52	Cyanofenphos	avocado	Acetonitrile	ITSP	0.001	116 (13)	101 (3)	95 (3)	94 (4)	96 (2)
53	Cyanophos	avocado	Acetonitrile	ITSP	0.001	105 (5)	101 (3)	95 (3)	96 (4)	98 (2)
54	Cyfluthrin (group)	avocado	Acetonitrile	ITSP	0.001	97 (6)	81 (6)	79 (6)	76 (4)	76 (1)
55	Cyhalothrin I (lambda) (group)	avocado	Acetonitrile	ITSP	0.001	156 (9)	117 (2)	113 (3)	117 (2)	118 (2)
56	Cymoxanil	avocado	Acetonitrile	ITSP	0.005		174 (7)	135 (9)	134 (10)	140 (4)
57	Cypermethrin (group)	avocado	Acetonitrile	ITSP	0.01			110 (6)	107 (5)	111 (2)
58	Cyprodinil	avocado	Acetonitrile	ITSP	0.005		89 (5)	89 (4)	86 (3)	88 (4)
59	DDD p,p	avocado	Acetonitrile	ITSP	0.001	73 (9)	69 (1)	65 (3)	66 (3)	68 (2)
60	DDD, o, p	avocado	Acetonitrile	ITSP	0.001	74 (2)	68 (1)	67 (5)	67 (3)	69 (2)
61	DDE o,p	avocado	Acetonitrile	ITSP	0.001	71 (3)	60 (2)	57 (4)	59 (2)	59 (2)
62	DDE p, p	avocado	Acetonitrile	ITSP	0.001	56 (3)	53 (3)	51 (7)	51 (2)	52 (1)
63	DDT o,p	avocado	Acetonitrile	ITSP	0.001	74 (4)	68 (1)	65 (4)	66 (3)	68 (2)
64	DDT p,p	avocado	Acetonitrile	ITSP	0.001	58 (8)	60 (3)	58 (4)	63 (7)	70 (3)
65	Deltamethrin (group)	avocado	Acetonitrile	ITSP	0.001	121 (5)	98 (4)	93 (5)	93 (4)	99 (1)
66	Dibromobenzophenon_4,4	avocado	Acetonitrile	ITSP	0.05				78 (2)	77 (3)
67	Dichlobenil	avocado	Acetonitrile	ITSP	0.001	114 (6)	106 (4)	102 (5)	108 (8)	112 (3)
68	Dichlofenthion	avocado	Acetonitrile	ITSP	0.001	89 (7)	82 (7)	77 (4)	78 (5)	80 (2)
69	Dichlofluanid	avocado	Acetonitrile	ITSP	0.001	137 (6)	96 (2)	90 (3)	89 (7)	93 (3)
70	Dichlorobenzophenone, 4, 4	avocado	Acetonitrile	ITSP	0.001	159 (3)	99 (1)	87 (4)	84 (4)	86 (2)
71	Dichlorvos	avocado	Acetonitrile	ITSP	0.001	417 (4)	333 (2)	303 (7)	285 (7)	294 (2)
72	Dicloran (Bortran)	avocado	Acetonitrile	ITSP	0.001	131 (2)	114 (2)	109 (4)	107 (9)	116 (2)
73	Dieldrin	avocado	Acetonitrile	ITSP	0.005		82 (4)	74 (10)	70 (6)	72 (4)
74	Dimethenamid-P	avocado	Acetonitrile	ITSP	0.001	101 (4)	96 (1)	93 (4)	91 (5)	95 (2)
75	Dimethipin	avocado	Acetonitrile	ITSP	0.001	106 (29)	98 (10)	96 (8)	95 (2)	97 (3)
76	Dimethylanilin 2,4- (DMA)	avocado	Acetonitrile	ITSP	ND	ND	ND	ND	ND	ND
77	Dimethylnaphtalene 1,4	avocado	Acetonitrile	ITSP	0.05				96 (7)	103 (5)
78	Dioxabenzofos	avocado	Acetonitrile	ITSP	0.005		95 (4)	93 (4)	96 (5)	99 (2)
79	Diphenylamine	avocado	Acetonitrile	ITSP	0.001	132 (8)	107 (1)	97 (6)	93 (4)	93 (2)
80	Disulfoton	avocado	Acetonitrile	ITSP	0.01			24 (12)	20 (38)	11 (18)
81	Ditalimfos	avocado	Acetonitrile	ITSP	0.001	132 (31)	85 (9)	77 (3)	79 (4)	83 (4)
82	Dithiopyr	avocado	Acetonitrile	ITSP	0.001	90 (8)	91 (4)	87 (3)	88 (5)	91 (2)
83	Endosulfan alpha	avocado	Acetonitrile	ITSP	0.01			68 (6)	72 (6)	71 (3)
84	Endosulfan beta	avocado	Acetonitrile	ITSP	0.01			69 (9)	76 (4)	78 (2)
85	Endosulfan sulfate	avocado	Acetonitrile	ITSP	0.005		91 (7)	91 (6)	91 (2)	93 (2)
86	Endrin	avocado	Acetonitrile	ITSP	0.005		90 (6)	81 (4)	78 (2)	80 (3)
87	EPN	avocado	Acetonitrile	ITSP	0.01			207 (4)	192 (7)	207 (4)
88	Ethion	avocado	Acetonitrile	ITSP	0.005		99 (0)	93 (4)	95 (4)	98 (2)
89	Ethofumesate	avocado	Acetonitrile	ITSP	0.005		101 (3)	91 (5)	93 (2)	95 (2)
90	Ethoprop (Ethoprophos)	avocado	Acetonitrile	ITSP	0.001	110 (1)	106 (4)	101 (6)	101 (5)	104 (2)
91	Etofenprox	avocado	Acetonitrile	ITSP	0.01			115 (16)	91 (3)	87 (1)
92	Etridiazole (Terrazole)	avocado	Acetonitrile	ITSP	0.001	192 (11)	152 (8)	142 (11)	143 (15)	159 (4)
93	Etrimfos	avocado	Acetonitrile	ITSP	0.001	133 (7)	95 (7)	90 (10)	91 (6)	91 (2)
94	Famoxadone	avocado	Acetonitrile	ITSP	0.001	134 (10)	125 (4)	122 (4)	128 (5)	136 (2)
95	Famphur	avocado	Acetonitrile	ITSP	0.001	152 (6)	115 (1)	107 (3)	107 (4)	110 (2)
96	Fenazox	avocado	Acetonitrile	ITSP	0.001	118 (19)	111 (9)	102 (4)	102 (12)	107 (4)
97	Fenchlorfos	avocado	Acetonitrile	ITSP	0.005		82 (8)	73 (5)	76 (4)	78 (2)
98	Fenitrothion	avocado	Acetonitrile	ITSP	0.001	122 (8)	128 (4)	121 (6)	120 (12)	137 (4)
99	Fenobucarb	avocado	Acetonitrile	ITSP	0.005		138 (4)	117 (4)	105 (5)	104 (2)
100	Fenpiclonil	avocado	Acetonitrile	ITSP	0.001	81 (9)	76 (7)	74 (7)	67 (17)	54 (7)
101	Fenpropathrin	avocado	Acetonitrile	ITSP	0.01			95 (9)	88 (3)	87 (3)
102	Fenson	avocado	Acetonitrile	ITSP	0.001	95 (6)	93 (1)	87 (3)	89 (4)	91 (2)
103	Fenthion	avocado	Acetonitrile	ITSP	0.001	46 (16)	48 (19)	44 (14)	39 (24)	31 (10)
104	Fenthion-sulfon	avocado	Acetonitrile	ITSP	0.005		108 (2)	108 (4)	109 (5)	112 (2)
105	Fenvalerate (group)	avocado	Acetonitrile	ITSP	0.005		140 (4)	120 (6)	101 (4)	101 (2)
106	Flonicamid	avocado	Acetonitrile	ITSP	0.001	105 (5)	108 (6)	100 (3)	101 (5)	108 (1)
107	Fluazifop-P-butyl	avocado	Acetonitrile	ITSP	0.001	109 (1)	99 (1)	97 (4)	99 (4)	101 (2)
108	Flucythrinate (group)	avocado	Acetonitrile	ITSP	0.001	146 (2)	121 (1)	114 (2)	115 (2)	118 (2)
109	Fludioxonil	avocado	Acetonitrile	ITSP	0.001	80 (8)	77 (11)	74 (6)	69 (12)	62 (4)
110	Fluensulfone	avocado	Acetonitrile	ITSP	0.001	124 (19)	109 (4)	101 (5)	103 (7)	102 (2)
111	Flumethrin (group)	avocado	Acetonitrile	ITSP	0.005		155 (7)	114 (7)	95 (6)	106 (3)
112	Flumioxazin	avocado	Acetonitrile	ITSP	0.001	188 (7)	150 (6)	146 (3)	144 (2)	143 (1)
113	Fluquinconazole	avocado	Acetonitrile	ITSP	0.001	112 (8)	104 (5)	103 (3)	105 (2)	106 (2)
114	Flutianil	avocado	Acetonitrile	ITSP	0.001	114 (4)	108 (3)	107 (4)	111 (4)	90 (56)
115	Fluvalinate (group)	avocado	Acetonitrile	ITSP	0.001	86 (9)	76 (6)	73 (7)	75 (3)	82 (3)
116	Folpet	avocado	Acetonitrile	ITSP	0.005		34 (7)	36 (13)	45 (5)	58 (10)
117	Fonofos	avocado	Acetonitrile	ITSP	0.001	97 (5)	89 (3)	86 (5)	88 (5)	89 (2)
118	Formothion	avocado	Acetonitrile	ITSP	0.001	38 (10)	36 (15)	35 (10)	43 (3)	50 (8)
119	Halfenprox	avocado	Acetonitrile	ITSP	0.001	96 (12)	93 (3)	88 (3)	88 (3)	89 (3)
120	HCE_Cis	avocado	Acetonitrile	ITSP	0.001	86 (7)	73 (8)	73 (3)	75 (2)	76 (4)
121	HCE_Trans	avocado	Acetonitrile	ITSP	0.005		67 (7)	74 (15)	75 (3)	77 (4)
122	HCH_Epsilon	avocado	Acetonitrile	ITSP	0.001	126 (21)	100 (10)	88 (3)	88 (4)	89 (2)
123	Heptachlor	avocado	Acetonitrile	ITSP	0.001	78 (10)	75 (2)	70 (3)	70 (6)	72 (2)
124	Hexachlorobenzene	avocado	Acetonitrile	ITSP	0.001	53 (5)	46 (2)	45 (8)	45 (1)	45 (4)
125	Imibenconazole	avocado	Acetonitrile	ITSP	0.005		146 (7)	151 (3)	158 (7)	171 (3)
126	Indeno(1,2,3-cd)pyrene	avocado	Acetonitrile	ITSP	0.005		47 (14)	45 (9)	44 (4)	46 (8)
127	Indoxacarb	avocado	Acetonitrile	ITSP	0.005		92 (6)	81 (7)	83 (3)	86 (2)
128	Ipconazole	avocado	Acetonitrile	ITSP	0.005		176 (6)	155 (4)	161 (6)	167 (3)
129	Iprodione	avocado	Acetonitrile	ITSP	0.001	87 (11)	74 (10)	73 (4)	78 (3)	85 (4)
130	Isocarbophos	avocado	Acetonitrile	ITSP	0.001	120 (11)	107 (7)	101 (5)	102 (8)	104 (2)
131	Isodrin	avocado	Acetonitrile	ITSP	0.005		62 (10)	60 (10)	55 (4)	58 (2)
132	Isofenphos	avocado	Acetonitrile	ITSP	0.001	96 (7)	89 (2)	86 (5)	87 (3)	90 (2)
133	Isofenphos-methyl	avocado	Acetonitrile	ITSP	0.001	95 (5)	95 (3)	89 (3)	91 (4)	93 (2)
134	Isopropalin	avocado	Acetonitrile	ITSP	0.001	90 (6)	86 (7)	84 (5)	84 (8)	91 (2)
135	Jodfenphos	avocado	Acetonitrile	ITSP	0.001	87 (5)	84 (2)	78 (4)	78 (5)	81 (3)
136	Kresoxim-methyl	avocado	Acetonitrile	ITSP	0.005		105 (1)	99 (4)	99 (3)	100 (2)
137	Malathion	avocado	Acetonitrile	ITSP	0.001	110 (3)	106 (2)	100 (2)	103 (4)	108 (2)
138	Mandestrobin	avocado	Acetonitrile	ITSP	0.001	133 (7)	131 (1)	126 (3)	128 (4)	130 (2)
139	Mecarbam	avocado	Acetonitrile	ITSP	0.001	111 (12)	96 (8)	91 (7)	96 (5)	102 (2)
140	Mepronil	avocado	Acetonitrile	ITSP	0.001	120 (7)	111 (2)	104 (4)	106 (4)	111 (2)
141	Metazachlor	avocado	Acetonitrile	ITSP	0.001	99 (1)	98 (4)	96 (1)	96 (3)	100 (3)
142	Methacrifos	avocado	Acetonitrile	ITSP	0.001	140 (17)	115 (3)	108 (7)	109 (4)	116 (2)
143	Methidathion	avocado	Acetonitrile	ITSP	0.001	101 (8)	104 (5)	100 (4)	104 (5)	108 (3)
144	Methoxychlor	avocado	Acetonitrile	ITSP	0.001	79 (7)	89 (6)	87 (3)	91 (6)	99 (3)
145	Metobromuron	avocado	Acetonitrile	ITSP	0.001	117 (11)	120 (10)	110 (7)	109 (5)	117 (2)
146	Metolachlor	avocado	Acetonitrile	ITSP	0.001	103 (11)	100 (3)	94 (5)	96 (4)	99 (2)
147	Metominostrobin E, Z	avocado	Acetonitrile	ITSP	0.001	108 (12)	108 (5)	105 (3)	106 (5)	111 (2)
148	Metrafenone	avocado	Acetonitrile	ITSP	0.001	132 (15)	108 (4)	101 (5)	98 (2)	101 (1)
149	Mirex	avocado	Acetonitrile	ITSP	0.001	37 (13)	35 (2)	34 (4)	34 (2)	34 (2)
150	Nitrofen	avocado	Acetonitrile	ITSP	0.001	102 (9)	92 (8)	90 (5)	90 (10)	104 (4)
151	Nitrothal-isopropyl	avocado	Acetonitrile	ITSP	0.001	116 (9)	98 (6)	91 (3)	90 (10)	103 (3)
152	Ortho-phenylphenol	avocado	Acetonitrile	ITSP	0.005		189 (9)	149 (6)	128 (4)	127 (2)
153	Oxychlordane	avocado	Acetonitrile	ITSP	0.005		68 (6)	66 (2)	68 (4)	68 (2)
154	Oxyfluorfen	avocado	Acetonitrile	ITSP	0.005		121 (3)	114 (5)	110 (10)	132 (4)
155	Parathion-methyl	avocado	Acetonitrile	ITSP	0.001	97 (20)	97 (8)	91 (6)	94 (12)	110 (3)
156	Parathion (ethyl)	avocado	Acetonitrile	ITSP	0.005		120 (5)	117 (4)	113 (13)	131 (3)
157	PCB 101 (2,2',4,5,5'-Pentachlorobiphenyl)	avocado	Acetonitrile	ITSP	0.001	47 (13)	44 (7)	43 (3)	43 (3)	43 (1)
158	PCB 138 (2,2',3,4,4',5'-Hexachlorobiphenyl)	avocado	Acetonitrile	ITSP	0.001	44 (12)	37 (9)	34 (5)	34 (3)	35 (3)
159	PCB 153 (2,2',4,4',5,5'-Hexachlorobiphenyl)	avocado	Acetonitrile	ITSP	0.001	35 (14)	33 (5)	31 (1)	31 (2)	31 (3)
160	PCB 180 (2,2',3,4,4',5,5'-Heptachlorobiphenyl)	avocado	Acetonitrile	ITSP	0.001	31 (12)	25 (4)	24 (3)	24 (6)	24 (3)
161	PCB 28 (2,4,4'-Trichlorobiphenyl)	avocado	Acetonitrile	ITSP	0.001	59 (12)	56 (3)	53 (4)	53 (3)	54 (3)
162	PCB 52 (2,2',5,5'-Tetrachlorobiphenyl)	avocado	Acetonitrile	ITSP	0.001	63 (6)	57 (1)	55 (7)	55 (4)	56 (1)
163	Penconazole	avocado	Acetonitrile	ITSP	0.001	108 (22)	94 (7)	93 (5)	93 (6)	99 (3)
164	Penflufen	avocado	Acetonitrile	ITSP	0.001	108 (4)	102 (1)	99 (4)	103 (4)	106 (2)
165	Pentachloroaniline	avocado	Acetonitrile	ITSP	0.001	88 (18)	74 (6)	66 (12)	68 (4)	68 (3)
166	Pentachlorobenzene	avocado	Acetonitrile	ITSP	0.001	62 (5)	59 (3)	56 (2)	56 (5)	60 (4)
167	Permethrin (group)	avocado	Acetonitrile	ITSP	0.05				82 (9)	88 (2)
168	Phenmedipham	avocado	Acetonitrile	ITSP	0.001	148 (12)	135 (10)	135 (4)	139 (7)	149 (3)
169	Phorate	avocado	Acetonitrile	ITSP	0.001	94 (8)	86 (11)	77 (8)	73 (10)	67 (5)
170	Phosalone	avocado	Acetonitrile	ITSP	0.005		111 (5)	108 (3)	109 (2)	111 (2)
171	Phosmet	avocado	Acetonitrile	ITSP	0.001	199 (6)	117 (4)	107 (4)	102 (2)	109 (4)
172	Phosphamidon (group)	avocado	Acetonitrile	ITSP	0.01			259 (4)	168 (10)	171 (4)
173	Phthalimide	avocado	Acetonitrile	ITSP	0.01			165 (3)	118 (6)	114 (3)
174	Pirimiphos-ethyl	avocado	Acetonitrile	ITSP	0.001	94 (3)	86 (3)	82 (4)	84 (4)	87 (2)
175	Pirimiphos-methyl	avocado	Acetonitrile	ITSP	0.001	94 (7)	92 (5)	89 (4)	88 (4)	90 (2)
176	Procymidone	avocado	Acetonitrile	ITSP	0.001	80 (31)	93 (8)	90 (7)	89 (3)	91 (1)
177	Profenofos	avocado	Acetonitrile	ITSP	0.005		92 (5)	89 (5)	92 (5)	98 (2)
178	Propaquizafop	avocado	Acetonitrile	ITSP	0.001	192 (3)	194 (6)	185 (2)	189 (6)	209 (4)
179	Propargite (group)	avocado	Acetonitrile	ITSP	ND	ND	ND	ND	ND	ND
180	Propham	avocado	Acetonitrile	ITSP	0.005		117 (1)	108 (5)	109 (4)	111 (1)
181	Prothiofos	avocado	Acetonitrile	ITSP	0.001	79 (2)	70 (2)	64 (5)	65 (3)	68 (2)
182	Pyrazophos	avocado	Acetonitrile	ITSP	0.005		120 (6)	116 (3)	121 (3)	123 (2)
183	Pyrimethanil	avocado	Acetonitrile	ITSP	0.001	94 (25)	86 (8)	83 (6)	87 (3)	88 (3)
184	Pyrimidifen	avocado	Acetonitrile	ITSP	0.005		139 (2)	113 (5)	107 (3)	109 (2)
185	Quinalphos	avocado	Acetonitrile	ITSP	0.005		100 (7)	91 (4)	92 (5)	95 (2)
186	Quinoxyfen	avocado	Acetonitrile	ITSP	0.001	78 (5)	71 (2)	69 (4)	70 (4)	72 (3)
187	Quintozene	avocado	Acetonitrile	ITSP	0.001	96 (7)	89 (11)	78 (7)	78 (8)	82 (4)
188	S-421	avocado	Acetonitrile	ITSP	0.001	89 (5)	87 (8)	86 (9)	88 (6)	96 (3)
189	Silafluofen	avocado	Acetonitrile	ITSP	0.001	85 (10)	74 (4)	70 (8)	67 (4)	68 (2)
190	Spirodiclofen	avocado	Acetonitrile	ITSP	0.001	107 (4)	95 (1)	91 (3)	94 (2)	92 (1)
191	Spiromesifen	avocado	Acetonitrile	ITSP	0.001	110 (1)	104 (5)	97 (3)	99 (4)	100 (2)
192	Sulfallat	avocado	Acetonitrile	ITSP	0.001	102 (6)	95 (4)	92 (5)	90 (2)	91 (3)
193	Sulfotep	avocado	Acetonitrile	ITSP	0.001	103 (15)	107 (5)	100 (5)	98 (5)	103 (2)
194	Tecnazene	avocado	Acetonitrile	ITSP	0.001	108 (11)	90 (7)	92 (6)	89 (5)	94 (4)
195	Tefluthrin	avocado	Acetonitrile	ITSP	0.001	84 (6)	80 (2)	76 (4)	76 (4)	77 (2)
196	Terbufos	avocado	Acetonitrile	ITSP	0.001	84 (5)	84 (3)	80 (6)	77 (4)	77 (3)
197	Tetrachlorvinphos	avocado	Acetonitrile	ITSP	0.001	127 (3)	121 (1)	118 (4)	118 (7)	124 (2)
198	Tetradifon	avocado	Acetonitrile	ITSP	0.01			83 (8)	78 (2)	79 (3)
199	Tetrahydrophthalimide (THPI)	avocado	Acetonitrile	ITSP	0.001	123 (10)	108 (4)	98 (5)	98 (4)	98 (2)
200	Tetramethrin (group)	avocado	Acetonitrile	ITSP	ND	ND	ND	ND	ND	ND
201	Tetrasul	avocado	Acetonitrile	ITSP	0.005		38 (4)	36 (5)	36 (3)	37 (3)
202	Thiocyclam	avocado	Acetonitrile	ITSP	0.001	167 (1)	160 (6)	152 (9)	156 (8)	167 (6)
203	Thiometon	avocado	Acetonitrile	ITSP	0.005		152 (8)	146 (6)	142 (7)	151 (3)
204	Thymol	avocado	Acetonitrile	ITSP	0.01			163 (7)	173 (7)	174 (3)
205	Tolclofos-methyl	avocado	Acetonitrile	ITSP	0.001	103 (5)	91 (3)	86 (4)	85 (4)	87 (3)
206	Tolfenpyrad	avocado	Acetonitrile	ITSP	0.001	116 (4)	104 (4)	98 (4)	101 (6)	105 (2)
207	Tolyfluanid	avocado	Acetonitrile	ITSP	0.001	88 (3)	84 (2)	86 (4)	86 (6)	91 (2)
208	Triallate	avocado	Acetonitrile	ITSP	0.001	85 (12)	78 (1)	74 (4)	73 (7)	75 (3)
209	Trichlamide	avocado	Acetonitrile	ITSP	0.001	104 (4)	84 (5)	78 (4)	79 (11)	91 (5)
210	Trichloronate	avocado	Acetonitrile	ITSP	0.001	72 (5)	68 (5)	64 (3)	64 (4)	66 (2)
211	Trifluralin	avocado	Acetonitrile	ITSP	0.001	123 (3)	116 (2)	105 (5)	104 (6)	110 (2)
212	Vinclozolin	avocado	Acetonitrile	ITSP	0.001	102 (15)	97 (3)	92 (4)	89 (3)	91 (0)
1	1,3-Dichloropropene	paprika	Ethyl acetate	ITSP	0.1					144 (41)
2	1,4-Dichlorobenzene	paprika	Ethyl acetate	ITSP	0.05				85 (15)	72 (7)
3	3, 5-Dichloroaniline	paprika	Ethyl acetate	ITSP	0.001	110 (24)	88 (8)	83 (3)	84 (3)	86 (3)
4	Acibenzolar-S-methyl	paprika	Ethyl acetate	ITSP	0.01			115 (10)	102 (3)	102 (5)
5	Aclonifen	paprika	Ethyl acetate	ITSP	0.005		117 (8)	97 (12)	129 (5)	126 (5)	High noise
6	Acrinathrin (group)	paprika	Ethyl acetate	ITSP	0.001	152 (12)	140 (5)	144 (12)	130 (2)	124 (4)	Matrix interference
7	Aldrin	paprika	Ethyl acetate	ITSP	0.005		95 (2)	99 (4)	94 (5)	97 (5)
8	Amisulbrom	paprika	Ethyl acetate	ITSP	0.001	193 (24)	133 (2)	127 (7)	119 (6)	113 (6)
9	Anthraquinone	paprika	Ethyl acetate	ITSP	0.01			183 (6)	147 (1)	143 (4)	Matrix interference
10	Azinphos-ethyl	paprika	Ethyl acetate	ITSP	0.005		115 (8)	114 (5)	112 (1)	110 (5)
11	Benfluralin	paprika	Ethyl acetate	ITSP	0.001	116 (12)	102 (8)	99 (5)	98 (3)	102 (4)
12	Benzo(a)anthracen	paprika	Ethyl acetate	ITSP	0.005		249 (3)	252 (9)	222 (13)	218 (8)	Possible loss in external standard
13	Benzo(a)pyren	paprika	Ethyl acetate	ITSP	0.001	354 (3)	217 (5)	208 (4)	195 (8)	195 (5)	Possible loss in external standard
14	Benzo(b)fluoranthen	paprika	Ethyl acetate	ITSP	0.005		258 (7)	231 (4)	197 (7)	195 (5)	Possible loss in external standard
15	Benzo(g,h,i)perylene	paprika	Ethyl acetate	ITSP	0.005		198 (5)	198 (2)	182 (9)	182 (5)	Possible loss in external standard
16	BHC, Alpha	paprika	Ethyl acetate	ITSP	0.001	99 (20)	101 (5)	99 (3)	98 (2)	100 (3)
17	BHC, Beta	paprika	Ethyl acetate	ITSP	0.01			92 (11)	84 (6)	85 (5)
18	BHC, delta	paprika	Ethyl acetate	ITSP	0.005		114 (10)	107 (4)	100 (2)	99 (3)
19	BHC, gamma	paprika	Ethyl acetate	ITSP	0.005		99 (20)	97 (6)	93 (3)	96 (4)
20	Bifenazate-diazine	paprika	Ethyl acetate	ITSP	0.001	107 (17)	99 (5)	111 (7)	108 (4)	111 (6)
21	Bifenox	paprika	Ethyl acetate	ITSP	0.005		128 (15)	140 (8)	125 (6)	123 (6)
22	Bifenthrin	paprika	Ethyl acetate	ITSP	0.005		139 (6)	121 (5)	106 (2)	105 (3)
23	Biphenyl	paprika	Ethyl acetate	ITSP	0.01			151 (11)	107 (12)	106 (6)
24	Bromocyclen	paprika	Ethyl acetate	ITSP	0.001	109 (25)	103 (2)	98 (6)	97 (6)	100 (3)
25	Bromophos-ethyl	paprika	Ethyl acetate	ITSP	0.001	132 (10)	104 (5)	102 (5)	97 (3)	98 (3)
26	Bromophos-methyl (Bromophos)	paprika	Ethyl acetate	ITSP	0.001	99 (6)	81 (9)	95 (5)	91 (5)	94 (3)
27	Bromopropylate	paprika	Ethyl acetate	ITSP	0.001	208 (17)	128 (2)	118 (3)	104 (2)	104 (4)
28	Butafenacil	paprika	Ethyl acetate	ITSP	0.001	121 (11)	109 (2)	111 (3)	105 (2)	104 (4)
29	Captafol	paprika	Ethyl acetate	ITSP	ND	ND	ND	ND	ND	ND
30	Captan	paprika	Ethyl acetate	ITSP	ND	ND	ND	ND	ND	ND
31	Carbofenthion	paprika	Ethyl acetate	ITSP	0.05				93 (3)	94 (3)
32	Chinomethionat	paprika	Ethyl acetate	ITSP	0.005		130 (7)	123 (6)	119 (1)	115 (6)
33	Chlorbufam	paprika	Ethyl acetate	ITSP	0.005		92 (9)	93 (7)	101 (4)	104 (3)
34	Chlordane alpha-cis	paprika	Ethyl acetate	ITSP	0.001	125 (8)	92 (12)	92 (7)	90 (5)	90 (4)
35	Chlordane gamma-trans	paprika	Ethyl acetate	ITSP	0.005		99 (15)	92 (7)	91 (2)	92 (5)
36	Chlorfenapyr	paprika	Ethyl acetate	ITSP	ND	ND	ND	ND	ND	ND
37	Chlorfenson	paprika	Ethyl acetate	ITSP	0.001	103 (8)	91 (2)	97 (3)	93 (2)	94 (4)
38	Chlorfenvinphos (group)	paprika	Ethyl acetate	ITSP	0.005		130 (7)	113 (4)	106 (1)	102 (3)
39	Chlormephos	paprika	Ethyl acetate	ITSP	0.005		109 (6)	103 (7)	109 (7)	110 (5)
40	Chlorobenzilate	paprika	Ethyl acetate	ITSP	0.01			102 (6)	88 (3)	89 (3)
41	Chlorothalonil	paprika	Ethyl acetate	ITSP	0.001	193 (21)	96 (11)	66 (10)	55 (15)	55 (12)
42	Chlorpropham	paprika	Ethyl acetate	ITSP	0.005		103 (18)	96 (8)	96 (4)	97 (3)
43	Chlorpyrifos-ethyl	paprika	Ethyl acetate	ITSP	0.001	187 (4)	113 (10)	109 (6)	97 (2)	98 (4)
44	Chlorpyrifos-methyl	paprika	Ethyl acetate	ITSP	0.005		107 (4)	98 (7)	102 (2)	101 (4)
45	Chlorthal-dimethyl (Dacthal)	paprika	Ethyl acetate	ITSP	0.001	102 (16)	89 (4)	93 (4)	91 (4)	91 (4)
46	Chlorthiophos (group)	paprika	Ethyl acetate	ITSP	0.005		112 (5)	104 (5)	99 (3)	100 (3)
47	Chlozolinate	paprika	Ethyl acetate	ITSP	0.005		101 (12)	93 (9)	92 (2)	95 (6)
48	Chrysen	paprika	Ethyl acetate	ITSP	0.005		299 (9)	249 (4)	207 (10)	198 (4)	Possible loss in external standard
49	Cinidon-ethyl	paprika	Ethyl acetate	ITSP	0.001	125 (5)	119 (5)	113 (5)	109 (2)	109 (4)
50	Clomazone	paprika	Ethyl acetate	ITSP	0.001	119 (21)	105 (4)	105 (5)	95 (2)	95 (4)
51	Coumaphos	paprika	Ethyl acetate	ITSP	0.005		128 (4)	120 (7)	118 (2)	117 (5)
52	Cyanofenphos	paprika	Ethyl acetate	ITSP	0.05				102 (3)	95 (3)
53	Cyanophos	paprika	Ethyl acetate	ITSP	0.001	117 (9)	97 (1)	97 (1)	92 (3)	91 (3)
54	Cyfluthrin (group)	paprika	Ethyl acetate	ITSP	0.005		111 (6)	109 (3)	103 (1)	103 (4)
55	Cyhalothrin I (lambda) (group)	paprika	Ethyl acetate	ITSP	0.005		188 (6)	155 (5)	118 (1)	112 (4)	Matrix interference
56	Cymoxanil	paprika	Ethyl acetate	ITSP	0.05				116 (11)	118 (9)
57	Cypermethrin (group)	paprika	Ethyl acetate	ITSP	0.05				129 (1)	106 (4)
58	Cyprodinil	paprika	Ethyl acetate	ITSP	0.05				108 (5)	109 (3)
59	DDD p,p	paprika	Ethyl acetate	ITSP	0.001	130 (7)	88 (10)	84 (3)	84 (6)	81 (5)
60	DDD, o, p	paprika	Ethyl acetate	ITSP	0.001	82 (7)	75 (3)	76 (4)	74 (3)	75 (4)
61	DDE o,p	paprika	Ethyl acetate	ITSP	0.001	112 (12)	95 (1)	96 (3)	92 (4)	92 (3)
62	DDE p, p	paprika	Ethyl acetate	ITSP	0.001	300 (3)	120 (5)	100 (3)	81 (3)	79 (4)
63	DDT o,p	paprika	Ethyl acetate	ITSP	0.001	112 (9)	91 (4)	89 (11)	84 (6)	80 (4)
64	DDT p,p	paprika	Ethyl acetate	ITSP	ND	ND	ND	ND	ND	ND
65	Deltamethrin (group)	paprika	Ethyl acetate	ITSP	0.01			121 (2)	108 (2)	107 (3)
66	Dibromobenzophenon_4,4	paprika	Ethyl acetate	ITSP	0.05				37 (4)	38 (4)
67	Dichlobenil	paprika	Ethyl acetate	ITSP	0.001	90 (8)	89 (7)	98 (4)	100 (8)	103 (6)
68	Dichlofenthion	paprika	Ethyl acetate	ITSP	0.005		104 (4)	99 (4)	97 (2)	98 (3)
69	Dichlofluanid	paprika	Ethyl acetate	ITSP	ND	ND	ND	ND	ND	ND
70	Dichlorobenzophenone, 4, 4	paprika	Ethyl acetate	ITSP	0.01			77 (8)	70 (1)	71 (4)
71	Dichlorvos	paprika	Ethyl acetate	ITSP	0.005		104 (3)	110 (6)	108 (12)	108 (10)
72	Dicloran (Bortran)	paprika	Ethyl acetate	ITSP	0.005		116 (6)	109 (3)	107 (5)	108 (4)
73	Dieldrin	paprika	Ethyl acetate	ITSP	0.05				87 (1)	86 (2)
74	Dimethenamid-P	paprika	Ethyl acetate	ITSP	0.001	107 (21)	100 (2)	98 (4)	95 (2)	96 (4)
75	Dimethipin	paprika	Ethyl acetate	ITSP	0.05				99 (12)	95 (4)
76	Dimethylanilin 2,4- (DMA)	paprika	Ethyl acetate	ITSP	ND	ND	ND	ND	ND	ND
77	Dimethylnaphtalene 1,4	paprika	Ethyl acetate	ITSP	ND	ND	ND	ND	ND	ND
78	Dioxabenzofos	paprika	Ethyl acetate	ITSP	0.005		422 (4)	271 (6)	133 (2)	117 (3)	Matrix interference
79	Diphenylamine	paprika	Ethyl acetate	ITSP	0.005		107 (4)	103 (5)	98 (2)	100 (3)
80	Disulfoton	paprika	Ethyl acetate	ITSP	0.01			108 (5)	108 (3)	108 (3)
81	Ditalimfos	paprika	Ethyl acetate	ITSP	0.01			168 (8)	113 (1)	110 (5)
82	Dithiopyr	paprika	Ethyl acetate	ITSP	0.001	98 (13)	99 (2)	99 (3)	95 (1)	97 (4)
83	Endosulfan alpha	paprika	Ethyl acetate	ITSP	0.05				79 (25)	73 (5)
84	Endosulfan beta	paprika	Ethyl acetate	ITSP	ND	ND	ND	ND	ND	ND
85	Endosulfan sulfate	paprika	Ethyl acetate	ITSP	0.005		98 (9)	94 (11)	91 (7)	89 (5)
86	Endrin	paprika	Ethyl acetate	ITSP	0.05				45 (8)	46 (7)
87	EPN	paprika	Ethyl acetate	ITSP	0.01			123 (3)	134 (12)	131 (5)	High noise
88	Ethion	paprika	Ethyl acetate	ITSP	0.01			105 (5)	110 (1)	105 (4)
89	Ethofumesate	paprika	Ethyl acetate	ITSP	0.05				115 (6)	97 (4)
90	Ethoprop (Ethoprophos)	paprika	Ethyl acetate	ITSP	0.005		102 (3)	101 (3)	106 (3)	102 (3)
91	Etofenprox	paprika	Ethyl acetate	ITSP	ND	ND	ND	ND	ND	ND
92	Etridiazole (Terrazole)	paprika	Ethyl acetate	ITSP	ND	ND	ND	ND	ND	ND
93	Etrimfos	paprika	Ethyl acetate	ITSP	0.05				91 (4)	95 (4)
94	Famoxadone	paprika	Ethyl acetate	ITSP	0.005		110 (1)	108 (3)	111 (5)	109 (5)
95	Famphur	paprika	Ethyl acetate	ITSP	ND	ND	ND	ND	ND	ND
96	Fenazox	paprika	Ethyl acetate	ITSP	0.005		114 (17)	123 (12)	113 (6)	117 (5)
97	Fenchlorfos	paprika	Ethyl acetate	ITSP	0.05				98 (5)	142 (72)
98	Fenitrothion	paprika	Ethyl acetate	ITSP	0.001	112 (18)	108 (3)	114 (6)	108 (2)	111 (5)
99	Fenobucarb	paprika	Ethyl acetate	ITSP	0.05				93 (2)	115 (5)
100	Fenpiclonil	paprika	Ethyl acetate	ITSP	0.001	152 (16)	114 (3)	117 (6)	116 (1)	115 (4)
101	Fenpropathrin	paprika	Ethyl acetate	ITSP	0.05				110 (4)	106 (3)
102	Fenson	paprika	Ethyl acetate	ITSP	0.01			75 (3)	64 (3)	64 (3)
103	Fenthion	paprika	Ethyl acetate	ITSP	0.005		97 (13)	99 (9)	96 (2)	95 (3)
104	Fenthion-sulfon	paprika	Ethyl acetate	ITSP	ND	ND	ND	ND	ND	ND
105	Fenvalerate (group)	paprika	Ethyl acetate	ITSP	0.01			118 (4)	103 (1)	102 (3)
106	Flonicamid	paprika	Ethyl acetate	ITSP	0.005		225 (1)	159 (4)	135 (15)	110 (4)	High noise
107	Fluazifop-P-butyl	paprika	Ethyl acetate	ITSP	0.01			94 (11)	97 (4)	97 (2)
108	Flucythrinate (group)	paprika	Ethyl acetate	ITSP	0.005		104 (5)	103 (3)	102 (1)	103 (3)
109	Fludioxonil	paprika	Ethyl acetate	ITSP	0.005		117 (4)	109 (1)	103 (3)	102 (4)
110	Fluensulfone	paprika	Ethyl acetate	ITSP	0.005		118 (13)	111 (4)	99 (6)	99 (5)
111	Flumethrin (group)	paprika	Ethyl acetate	ITSP	ND	ND	ND	ND	ND	ND
112	Flumioxazin	paprika	Ethyl acetate	ITSP	0.005		110 (11)	109 (5)	109 (3)	109 (5)
113	Fluquinconazole	paprika	Ethyl acetate	ITSP	0.001	109 (10)	102 (6)	99 (4)	95 (1)	97 (4)
114	Flutianil	paprika	Ethyl acetate	ITSP	0.05				102 (4)	99 (5)
115	Fluvalinate (group)	paprika	Ethyl acetate	ITSP	0.005		110 (4)	112 (4)	106 (0)	108 (4)
116	Folpet	paprika	Ethyl acetate	ITSP	ND	ND	ND	ND	ND	ND
117	Fonofos	paprika	Ethyl acetate	ITSP	0.001	131 (5)	97 (4)	99 (3)	96 (1)	95 (3)
118	Formothion	paprika	Ethyl acetate	ITSP	0.01			113 (9)	109 (1)	104 (6)
119	Halfenprox	paprika	Ethyl acetate	ITSP	0.005		108 (4)	107 (3)	108 (1)	109 (5)
120	HCE_Cis	paprika	Ethyl acetate	ITSP	0.005		97 (21)	104 (10)	91 (4)	95 (4)
121	HCE_Trans	paprika	Ethyl acetate	ITSP	0.05				90 (7)	91 (5)
122	HCH_Epsilon	paprika	Ethyl acetate	ITSP	0.01			95 (11)	95 (5)	95 (3)
123	Heptachlor	paprika	Ethyl acetate	ITSP	0.001	120 (13)	90 (5)	72 (6)	70 (18)	64 (15)
124	Hexachlorobenzene	paprika	Ethyl acetate	ITSP	0.001	112 (12)	107 (9)	99 (4)	102 (0)	102 (3)
125	Imibenconazole	paprika	Ethyl acetate	ITSP	0.005		116 (11)	121 (4)	119 (3)	123 (5)
126	Indeno(1,2,3-cd)pyrene	paprika	Ethyl acetate	ITSP	0.005		158 (5)	185 (8)	182 (9)	188 (5)	Possible loss in external standard
127	Indoxacarb	paprika	Ethyl acetate	ITSP	0.05				141 (1)	111 (5)
128	Ipconazole	paprika	Ethyl acetate	ITSP	0.01			99 (9)	99 (6)	103 (5)
129	Iprodione	paprika	Ethyl acetate	ITSP	0.005		138 (2)	123 (4)	113 (2)	111 (3)
130	Isocarbophos	paprika	Ethyl acetate	ITSP	0.1					72 (5)
131	Isodrin	paprika	Ethyl acetate	ITSP	0.01			94 (11)	92 (5)	95 (3)
132	Isofenphos	paprika	Ethyl acetate	ITSP	0.01			96 (7)	97 (2)	97 (5)
133	Isofenphos-methyl	paprika	Ethyl acetate	ITSP	0.01			92 (12)	96 (1)	96 (4)
134	Isopropalin	paprika	Ethyl acetate	ITSP	0.005		92 (2)	92 (3)	88 (1)	90 (7)
135	Jodfenphos	paprika	Ethyl acetate	ITSP	0.005		113 (7)	110 (4)	108 (1)	107 (3)
136	Kresoxim-methyl	paprika	Ethyl acetate	ITSP	0.05				37 (5)	35 (4)
137	Malathion	paprika	Ethyl acetate	ITSP	0.005		94 (9)	100 (6)	98 (2)	100 (5)
138	Mandestrobin	paprika	Ethyl acetate	ITSP	0.001	117 (9)	106 (5)	109 (2)	107 (2)	107 (4)
139	Mecarbam	paprika	Ethyl acetate	ITSP	0.01			87 (11)	97 (8)	98 (3)
140	Mepronil	paprika	Ethyl acetate	ITSP	ND	ND	ND	ND	ND	ND
141	Metazachlor	paprika	Ethyl acetate	ITSP	0.01			167 (5)	105 (1)	100 (3)
142	Methacrifos	paprika	Ethyl acetate	ITSP	0.005		106 (6)	107 (7)	106 (2)	106 (3)
143	Methidathion	paprika	Ethyl acetate	ITSP	0.005		108 (4)	108 (4)	105 (1)	105 (4)
144	Methoxychlor	paprika	Ethyl acetate	ITSP	ND	ND	ND	ND	ND	ND
145	Metobromuron	paprika	Ethyl acetate	ITSP	0.005		132 (16)	103 (11)	103 (7)	95 (6)
146	Metolachlor	paprika	Ethyl acetate	ITSP	0.005		100 (5)	99 (2)	98 (1)	96 (3)
147	Metominostrobin E, Z	paprika	Ethyl acetate	ITSP	0.005		89 (1)	85 (5)	82 (3)	84 (4)
148	Metrafenone	paprika	Ethyl acetate	ITSP	0.005		104 (5)	100 (8)	105 (8)	105 (7)
149	Mirex	paprika	Ethyl acetate	ITSP	0.001	105 (10)	93 (3)	89 (4)	89 (3)	87 (6)
150	Nitrofen	paprika	Ethyl acetate	ITSP	0.05				42 (5)
151	Nitrothal-isopropyl	paprika	Ethyl acetate	ITSP	0.01			110 (8)	86 (1)	88 (7)
152	Ortho-phenylphenol	paprika	Ethyl acetate	ITSP	0.05				158 (2)	131 (3)	Matrix interference
153	Oxychlordane	paprika	Ethyl acetate	ITSP	0.05				101 (7)	96 (3)
154	Oxyfluorfen	paprika	Ethyl acetate	ITSP	0.05				50 (6)	52 (6)
155	Parathion-methyl	paprika	Ethyl acetate	ITSP	0.005		169 (4)	145 (4)	114 (3)	112 (5)
156	Parathion (ethyl)	paprika	Ethyl acetate	ITSP	0.01			108 (7)	97 (4)	101 (6)
157	PCB 101 (2,2',4,5,5'-Pentachlorobiphenyl)	paprika	Ethyl acetate	ITSP	0.001	104 (6)	86 (7)	86 (1)	87 (1)	89 (3)
158	PCB 138 (2,2',3,4,4',5'-Hexachlorobiphenyl)	paprika	Ethyl acetate	ITSP	0.001	110 (13)	95 (4)	96 (2)	93 (2)	93 (4)
159	PCB 153 (2,2',4,4',5,5'-Hexachlorobiphenyl)	paprika	Ethyl acetate	ITSP	0.001	103 (9)	97 (2)	96 (4)	92 (2)	92 (4)
160	PCB 180 (2,2',3,4,4',5,5'-Heptachlorobiphenyl)	paprika	Ethyl acetate	ITSP	0.001	113 (13)	96 (1)	97 (6)	95 (2)	95 (4)
161	PCB 28 (2,4,4'-Trichlorobiphenyl)	paprika	Ethyl acetate	ITSP	0.001	130 (6)	105 (7)	99 (3)	93 (3)	94 (4)
162	PCB 52 (2,2',5,5'-Tetrachlorobiphenyl)	paprika	Ethyl acetate	ITSP	0.001	103 (16)	94 (3)	97 (1)	94 (1)	95 (4)
163	Penconazole	paprika	Ethyl acetate	ITSP	0.005		96 (1)	95 (6)	95 (2)	96 (4)
164	Penflufen	paprika	Ethyl acetate	ITSP	ND	ND	ND	ND	ND	ND
165	Pentachloroaniline	paprika	Ethyl acetate	ITSP	0.005		101 (14)	109 (12)	109 (5)	108 (2)
166	Pentachlorobenzene	paprika	Ethyl acetate	ITSP	0.001	116 (17)	103 (6)	107 (6)	103 (4)	103 (4)
167	Permethrin (group)	paprika	Ethyl acetate	ITSP	ND	ND	ND	ND	ND	ND
168	Phenmedipham	paprika	Ethyl acetate	ITSP	0.01			167 (4)	157 (1)	158 (5)	Possible loss in external standard
169	Phorate	paprika	Ethyl acetate	ITSP	0.005		108 (4)	107 (3)	102 (3)	101 (5)
170	Phosalone	paprika	Ethyl acetate	ITSP	ND	ND	ND	ND	ND	ND
171	Phosmet	paprika	Ethyl acetate	ITSP	0.01			163 (2)	130 (2)	122 (4)	High noise
172	Phosphamidon (group)	paprika	Ethyl acetate	ITSP	0.05				102 (14)	112 (7)
173	Phthalimide	paprika	Ethyl acetate	ITSP	ND	ND	ND	ND	ND	ND
174	Pirimiphos-ethyl	paprika	Ethyl acetate	ITSP	0.001	108 (16)	101 (6)	99 (5)	99 (1)	98 (4)
175	Pirimiphos-methyl	paprika	Ethyl acetate	ITSP	0.001	107 (8)	97 (6)	104 (6)	96 (4)	98 (4)
176	Procymidone	paprika	Ethyl acetate	ITSP	ND	ND	ND	ND	ND	ND
177	Profenofos	paprika	Ethyl acetate	ITSP	0.005		91 (1)	90 (4)	95 (4)	94 (4)
178	Propaquizafop	paprika	Ethyl acetate	ITSP	0.05				145 (10)	140 (12)	High noise
179	Propargite (group)	paprika	Ethyl acetate	ITSP	ND	ND	ND	ND	ND	ND
180	Propham	paprika	Ethyl acetate	ITSP	0.05				107 (2)	109 (6)
181	Prothiofos	paprika	Ethyl acetate	ITSP	0.005		91 (5)	91 (3)	91 (3)	93 (3)
182	Pyrazophos	paprika	Ethyl acetate	ITSP	0.01			111 (5)	108 (1)	109 (4)
183	Pyrimethanil	paprika	Ethyl acetate	ITSP	0.005		101 (8)	108 (7)	106 (1)	107 (4)
184	Pyrimidifen	paprika	Ethyl acetate	ITSP	0.01			120 (6)	111 (1)	110 (4)
185	Quinalphos	paprika	Ethyl acetate	ITSP	ND	ND	ND	ND	ND	ND
186	Quinoxyfen	paprika	Ethyl acetate	ITSP	ND	ND	ND	ND	ND	ND
187	Quintozene	paprika	Ethyl acetate	ITSP	0.005		117 (7)	101 (7)	103 (2)	101 (4)
188	S-421	paprika	Ethyl acetate	ITSP	ND	ND	ND	ND	ND	ND
189	Silafluofen	paprika	Ethyl acetate	ITSP	0.05				100 (6)	101 (6)
190	Spirodiclofen	paprika	Ethyl acetate	ITSP	0.005		113 (3)	107 (5)	101 (3)	100 (5)
191	Spiromesifen	paprika	Ethyl acetate	ITSP	0.01			98 (11)	89 (1)	86 (3)
192	Sulfallat	paprika	Ethyl acetate	ITSP	0.005		107 (12)	106 (7)	102 (2)	104 (3)
193	Sulfotep	paprika	Ethyl acetate	ITSP	0.01			230 (24)	126 (6)	113 (3)
194	Tecnazene	paprika	Ethyl acetate	ITSP	0.005		115 (5)	110 (8)	107 (4)	106 (5)
195	Tefluthrin	paprika	Ethyl acetate	ITSP	0.001	109 (16)	98 (7)	101 (4)	97 (2)	98 (4)
196	Terbufos	paprika	Ethyl acetate	ITSP	0.005		113 (3)	100 (5)	95 (1)	96 (3)
197	Tetrachlorvinphos	paprika	Ethyl acetate	ITSP	0.001	121 (12)	119 (7)	115 (5)	114 (3)	114 (4)
198	Tetradifon	paprika	Ethyl acetate	ITSP	0.05				92 (3)	94 (4)
199	Tetrahydrophthalimide (THPI)	paprika	Ethyl acetate	ITSP	ND	ND	ND	ND	ND	ND
200	Tetramethrin (group)	paprika	Ethyl acetate	ITSP	ND	ND	ND	ND	ND	ND
201	Tetrasul	paprika	Ethyl acetate	ITSP	0.005		94 (6)	94 (8)	92 (3)	95 (5)
202	Thiocyclam	paprika	Ethyl acetate	ITSP	0.001	212 (16)	182 (6)	173 (7)	178 (2)	174 (7)	Possible loss in external standard
203	Thiometon	paprika	Ethyl acetate	ITSP	0.005		109 (6)	104 (10)	110 (4)	110 (5)
204	Thymol	paprika	Ethyl acetate	ITSP	ND	ND	ND	ND	ND	ND
205	Tolclofos-methyl	paprika	Ethyl acetate	ITSP	0.005		103 (8)	102 (5)	96 (2)	95 (4)
206	Tolfenpyrad	paprika	Ethyl acetate	ITSP	0.01			117 (5)	105 (1)	105 (4)
207	Tolyfluanid	paprika	Ethyl acetate	ITSP	0.005		117 (5)	94 (9)	79 (12)	72 (12)
208	Triallate	paprika	Ethyl acetate	ITSP	0.005		99 (11)	100 (5)	98 (3)	97 (3)
209	Trichlamide	paprika	Ethyl acetate	ITSP	ND	ND	ND	ND	ND	ND
210	Trichloronate	paprika	Ethyl acetate	ITSP	0.005		85 (4)	81 (5)	80 (2)	81 (4)
211	Trifluralin	paprika	Ethyl acetate	ITSP	0.001	125 (12)	108 (12)	103 (5)	103 (6)	105 (5)
212	Vinclozolin	paprika	Ethyl acetate	ITSP	0.005		101 (10)	104 (7)	92 (2)	95 (3)
1	1,3-Dichloropropene	liver	Ethyl acetate	ITSP	0.01			116 (12)		82 (7)
2	1,4-Dichlorobenzene	liver	Ethyl acetate	ITSP	0.01			123 (9)		69 (9)
3	3, 5-Dichloroaniline	liver	Ethyl acetate	ITSP	0.01			67 (13)		66 (11)
4	Acibenzolar-S-methyl	liver	Ethyl acetate	ITSP	0.01			119 (14)		105 (3)
5	Aclonifen	liver	Ethyl acetate	ITSP	0.01			137 (19)		115 (6)
6	Acrinathrin (group)	liver	Ethyl acetate	ITSP	0.01			105 (13)		105 (3)
7	Aldrin	liver	Ethyl acetate	ITSP	0.01			95 (42)		94 (6)
8	Amisulbrom	liver	Ethyl acetate	ITSP	0.01			117 (9)		123 (3)
9	Anthraquinone	liver	Ethyl acetate	ITSP	0.01			113 (7)		107 (4)
10	Azinphos-ethyl	liver	Ethyl acetate	ITSP	0.01			118 (9)		119 (3)
11	Benfluralin	liver	Ethyl acetate	ITSP	0.01			104 (26)		98 (5)
12	Benzo(a)anthracen	liver	Ethyl acetate	ITSP	NA			NA		NA
13	Benzo(a)pyren	liver	Ethyl acetate	ITSP	NA			NA		NA
14	Benzo(b)fluoranthen	liver	Ethyl acetate	ITSP	NA			NA		NA
15	Benzo(g,h,i)perylene	liver	Ethyl acetate	ITSP	NA			NA		NA
16	BHC, Alpha	liver	Ethyl acetate	ITSP	0.01			100 (11)		108 (8)
17	BHC, Beta	liver	Ethyl acetate	ITSP	0.01			106 (29)		95 (7)
18	BHC, delta	liver	Ethyl acetate	ITSP	0.01			89 (22)		99 (4)
19	BHC, gamma	liver	Ethyl acetate	ITSP	0.01			110 (20)		100 (4)
20	Bifenazate-diazine	liver	Ethyl acetate	ITSP	0.01			146 (9)		150 (7)	Matrix interference
21	Bifenox	liver	Ethyl acetate	ITSP	0.01			113 (13)		119 (12)
22	Bifenthrin	liver	Ethyl acetate	ITSP	0.01			116 (9)		102 (4)
23	Biphenyl	liver	Ethyl acetate	ITSP	0.01			105 (34)		60 (19)
24	Bromocyclen	liver	Ethyl acetate	ITSP	0.01			108 (16)		101 (4)
25	Bromophos-ethyl	liver	Ethyl acetate	ITSP	0.01			104 (13)		97 (4)
26	Bromophos-methyl (Bromophos)	liver	Ethyl acetate	ITSP	0.01			94 (13)		96 (4)
27	Bromopropylate	liver	Ethyl acetate	ITSP	0.01			104 (11)		101 (5)
28	Butafenacil	liver	Ethyl acetate	ITSP	0.01			96 (13)		96 (4)
29	Captafol	liver	Ethyl acetate	ITSP	0.1			ND		120 (3)
30	Captan	liver	Ethyl acetate	ITSP	0.01			86 (44)		98 (8)
31	Carbofenthion	liver	Ethyl acetate	ITSP	0.1			ND		107 (4)
32	Chinomethionat	liver	Ethyl acetate	ITSP	0.01			193 (8)		182 (6)	Possible loss in external standard
33	Chlorbufam	liver	Ethyl acetate	ITSP	0.01			105 (28)		101 (9)
34	Chlordane alpha-cis	liver	Ethyl acetate	ITSP	0.01			92 (24)		95 (4)
35	Chlordane gamma-trans	liver	Ethyl acetate	ITSP	0.01			94 (8)		92 (7)
36	Chlorfenapyr	liver	Ethyl acetate	ITSP	0.01			94 (6)		104 (8)
37	Chlorfenson	liver	Ethyl acetate	ITSP	0.01			98 (14)		101 (3)
38	Chlorfenvinphos (group)	liver	Ethyl acetate	ITSP	0.01			117 (7)		101 (6)
39	Chlormephos	liver	Ethyl acetate	ITSP	0.01			84 (19)		88 (14)
40	Chlorobenzilate	liver	Ethyl acetate	ITSP	0.01			223 (7)		212 (3)	Possible loss in external standard
41	Chlorothalonil	liver	Ethyl acetate	ITSP	0.01			85 (23)		87 (5)
42	Chlorpropham	liver	Ethyl acetate	ITSP	0.01			104 (15)		100 (3)
43	Chlorpyrifos-ethyl	liver	Ethyl acetate	ITSP	0.01			109 (20)		96 (6)
44	Chlorpyrifos-methyl	liver	Ethyl acetate	ITSP	0.01			106 (21)		100 (7)
45	Chlorthal-dimethyl (Dacthal)	liver	Ethyl acetate	ITSP	0.01			102 (19)		103 (6)
46	Chlorthiophos (group)	liver	Ethyl acetate	ITSP	0.01			124 (12)		100 (4)
47	Chlozolinate	liver	Ethyl acetate	ITSP	0.01			102 (30)		108 (6)
48	Chrysen	liver	Ethyl acetate	ITSP	NA			NA		NA
49	Cinidon-ethyl	liver	Ethyl acetate	ITSP	0.01			99 (14)		94 (6)
50	Clomazone	liver	Ethyl acetate	ITSP	0.01			100 (9)		101 (6)
51	Coumaphos	liver	Ethyl acetate	ITSP	0.01			109 (9)		109 (5)
52	Cyanofenphos	liver	Ethyl acetate	ITSP	0.01			114 (8)		104 (4)
53	Cyanophos	liver	Ethyl acetate	ITSP	0.01			102 (9)		97 (5)
54	Cyfluthrin (group)	liver	Ethyl acetate	ITSP	0.01			109 (11)		104 (2)
55	Cyhalothrin I (lambda) (group)	liver	Ethyl acetate	ITSP	0.01			108 (12)		101 (2)
56	Cymoxanil	liver	Ethyl acetate	ITSP	ND			ND		ND
57	Cypermethrin (group)	liver	Ethyl acetate	ITSP	0.01			110 (11)		105 (3)
58	Cyprodinil	liver	Ethyl acetate	ITSP	0.01			106 (15)		104 (4)
59	DDD p,p	liver	Ethyl acetate	ITSP	0.01			98 (11)		97 (5)
60	DDD, o, p	liver	Ethyl acetate	ITSP	0.01			99 (10)		95 (6)
61	DDE o,p	liver	Ethyl acetate	ITSP	0.01			91 (12)		95 (5)
62	DDE p, p	liver	Ethyl acetate	ITSP	0.01			98 (7)		95 (6)
63	DDT o,p	liver	Ethyl acetate	ITSP	0.01			98 (9)		98 (5)
64	DDT p,p	liver	Ethyl acetate	ITSP	0.01			105 (7)		102 (4)
65	Deltamethrin (group)	liver	Ethyl acetate	ITSP	0.01			101 (7)		102 (6)
66	Dibromobenzophenon_4,4	liver	Ethyl acetate	ITSP	0.01			113 (11)		103 (5)
67	Dichlobenil	liver	Ethyl acetate	ITSP	0.01			75 (24)		62 (17)
68	Dichlofenthion	liver	Ethyl acetate	ITSP	0.01			94 (16)		97 (4)
69	Dichlofluanid	liver	Ethyl acetate	ITSP	0.01			91 (12)		83 (6)
70	Dichlorobenzophenone, 4, 4	liver	Ethyl acetate	ITSP	0.01			80 (13)		81 (2)
71	Dichlorvos	liver	Ethyl acetate	ITSP	0.01			98 (34)		62 (19)
72	Dicloran (Bortran)	liver	Ethyl acetate	ITSP	0.01			103 (17)		102 (6)
73	Dieldrin	liver	Ethyl acetate	ITSP	0.1			ND		99 (7)
74	Dimethenamid-P	liver	Ethyl acetate	ITSP	0.01			95 (10)		97 (3)
75	Dimethipin	liver	Ethyl acetate	ITSP	0.1			ND		96 (7)
76	Dimethylanilin 2,4- (DMA)	liver	Ethyl acetate	ITSP	0.1			ND		25 (16)
77	Dimethylnaphtalene 1,4	liver	Ethyl acetate	ITSP	0.01			99 (20)		89 (17)
78	Dioxabenzofos	liver	Ethyl acetate	ITSP	0.01			106 (13)		102 (8)
79	Diphenylamine	liver	Ethyl acetate	ITSP	0.01			102 (12)		96 (6)
80	Disulfoton	liver	Ethyl acetate	ITSP	0.1			ND		122 (12)
81	Ditalimfos	liver	Ethyl acetate	ITSP	0.01			165 (8)		170 (3)	Possible loss in external standard
82	Dithiopyr	liver	Ethyl acetate	ITSP	0.01			97 (26)		92 (6)
83	Endosulfan alpha	liver	Ethyl acetate	ITSP	0.01			103 (32)		97 (4)
84	Endosulfan beta	liver	Ethyl acetate	ITSP	0.1			ND		110 (10)
85	Endosulfan sulfate	liver	Ethyl acetate	ITSP	0.01			108 (14)		101 (6)
86	Endrin	liver	Ethyl acetate	ITSP	0.1			ND		107 (20)
87	EPN	liver	Ethyl acetate	ITSP	0.01			122 (14)		124 (4)
88	Ethion	liver	Ethyl acetate	ITSP	0.01			103 (9)		103 (5)
89	Ethofumesate	liver	Ethyl acetate	ITSP	0.01			121 (8)		101 (4)
90	Ethoprop (Ethoprophos)	liver	Ethyl acetate	ITSP	0.01			102 (30)		111 (5)
91	Etofenprox	liver	Ethyl acetate	ITSP	0.01			105 (12)		100 (2)
92	Etridiazole (Terrazole)	liver	Ethyl acetate	ITSP	0.01			99 (11)		77 (15)
93	Etrimfos	liver	Ethyl acetate	ITSP	0.01			98 (22)		103 (4)
94	Famoxadone	liver	Ethyl acetate	ITSP	0.01			123 (7)		119 (4)
95	Famphur	liver	Ethyl acetate	ITSP	0.01			108 (8)		108 (4)
96	Fenazox	liver	Ethyl acetate	ITSP	0.01			106 (12)		100 (3)
97	Fenchlorfos	liver	Ethyl acetate	ITSP	0.1			ND		113 (7)
98	Fenitrothion	liver	Ethyl acetate	ITSP	0.01			99 (11)		103 (3)
99	Fenobucarb	liver	Ethyl acetate	ITSP	0.01			117 (6)		104 (3)
100	Fenpiclonil	liver	Ethyl acetate	ITSP	0.01			110 (13)		113 (4)
101	Fenpropathrin	liver	Ethyl acetate	ITSP	0.01			118 (10)		99 (9)
102	Fenson	liver	Ethyl acetate	ITSP	0.01			100 (10)		103 (4)
103	Fenthion	liver	Ethyl acetate	ITSP	0.01			118 (14)		107 (1)
104	Fenthion-sulfon	liver	Ethyl acetate	ITSP	0.01			110 (13)		104 (6)
105	Fenvalerate (group)	liver	Ethyl acetate	ITSP	0.01			131 (11)		104 (4)
106	Flonicamid	liver	Ethyl acetate	ITSP	0.01			112 (15)		103 (4)
107	Fluazifop-P-butyl	liver	Ethyl acetate	ITSP	0.01			95 (8)		98 (6)
108	Flucythrinate (group)	liver	Ethyl acetate	ITSP	0.01			102 (10)		104 (3)
109	Fludioxonil	liver	Ethyl acetate	ITSP	0.01			117 (13)		114 (5)
110	Fluensulfone	liver	Ethyl acetate	ITSP	0.01			107 (24)		97 (5)
111	Flumethrin (group)	liver	Ethyl acetate	ITSP	0.1			ND		103 (6)
112	Flumioxazin	liver	Ethyl acetate	ITSP	0.01			101 (20)		101 (9)
113	Fluquinconazole	liver	Ethyl acetate	ITSP	0.01			95 (11)		97 (5)
114	Flutianil	liver	Ethyl acetate	ITSP	0.01			116 (14)		104 (3)
115	Fluvalinate (group)	liver	Ethyl acetate	ITSP	0.01			100 (18)		100 (3)
116	Folpet	liver	Ethyl acetate	ITSP	0.01			96 (7)		105 (7)
117	Fonofos	liver	Ethyl acetate	ITSP	0.01			97 (14)		100 (5)
118	Formothion	liver	Ethyl acetate	ITSP	0.01			125 (10)		115 (3)
119	Halfenprox	liver	Ethyl acetate	ITSP	0.01			97 (16)		100 (4)
120	HCE_Cis	liver	Ethyl acetate	ITSP	0.01			98 (32)		94 (8)
121	HCE_Trans	liver	Ethyl acetate	ITSP	0.1			ND		90 (10)
122	HCH_Epsilon	liver	Ethyl acetate	ITSP	0.01			111 (11)		96 (6)
123	Heptachlor	liver	Ethyl acetate	ITSP	0.01			102 (6)		98 (4)
124	Hexachlorobenzene	liver	Ethyl acetate	ITSP	0.01			101 (17)		96 (9)
125	Imibenconazole	liver	Ethyl acetate	ITSP	0.01			106 (4)		108 (4)
126	Indeno(1,2,3-cd)pyrene	liver	Ethyl acetate	ITSP	NA			NA		NA
127	Indoxacarb	liver	Ethyl acetate	ITSP	0.01			92 (3)		94 (8)
128	Ipconazole	liver	Ethyl acetate	ITSP	0.01			119 (10)		117 (6)
129	Iprodione	liver	Ethyl acetate	ITSP	0.01			108 (11)		99 (4)
130	Isocarbophos	liver	Ethyl acetate	ITSP	0.01			114 (20)		117 (3)
131	Isodrin	liver	Ethyl acetate	ITSP	0.01			112 (13)		101 (6)
132	Isofenphos	liver	Ethyl acetate	ITSP	0.01			103 (12)		99 (3)
133	Isofenphos-methyl	liver	Ethyl acetate	ITSP	0.01			97 (7)		99 (3)
134	Isopropalin	liver	Ethyl acetate	ITSP	0.01			96 (15)		98 (5)
135	Jodfenphos	liver	Ethyl acetate	ITSP	0.01			101 (19)		101 (6)
136	Kresoxim-methyl	liver	Ethyl acetate	ITSP	0.01			114 (5)		105 (4)
137	Malathion	liver	Ethyl acetate	ITSP	0.01			101 (11)		101 (5)
138	Mandestrobin	liver	Ethyl acetate	ITSP	0.01			100 (18)		104 (6)
139	Mecarbam	liver	Ethyl acetate	ITSP	0.01			110 (12)		99 (7)
140	Mepronil	liver	Ethyl acetate	ITSP	0.01			108 (10)		103 (4)
141	Metazachlor	liver	Ethyl acetate	ITSP	0.01			123 (11)		104 (4)
142	Methacrifos	liver	Ethyl acetate	ITSP	0.01			102 (20)		92 (6)
143	Methidathion	liver	Ethyl acetate	ITSP	0.01			110 (13)		111 (4)
144	Methoxychlor	liver	Ethyl acetate	ITSP	0.01			97 (12)		101 (4)
145	Metobromuron	liver	Ethyl acetate	ITSP	0.01			105 (17)		101 (10)
146	Metolachlor	liver	Ethyl acetate	ITSP	0.01			95 (9)		98 (4)
147	Metominostrobin E, Z	liver	Ethyl acetate	ITSP	0.01			104 (12)		102 (5)
148	Metrafenone	liver	Ethyl acetate	ITSP	0.01			106 (33)		94 (20)
149	Mirex	liver	Ethyl acetate	ITSP	0.01			95 (18)		94 (5)
150	Nitrofen	liver	Ethyl acetate	ITSP	0.01			109 (15)		117 (4)
151	Nitrothal-isopropyl	liver	Ethyl acetate	ITSP	0.01			109 (15)		103 (4)
152	Ortho-phenylphenol	liver	Ethyl acetate	ITSP	0.01			110 (14)		104 (5)
153	Oxychlordane	liver	Ethyl acetate	ITSP	0.1			ND		95 (6)
154	Oxyfluorfen	liver	Ethyl acetate	ITSP	0.01			111 (17)		118 (6)
155	Parathion-methyl	liver	Ethyl acetate	ITSP	0.01			117 (14)		106 (6)
156	Parathion (ethyl)	liver	Ethyl acetate	ITSP	0.01			112 (14)		111 (3)
157	PCB 101 (2,2',4,5,5'-Pentachlorobiphenyl)	liver	Ethyl acetate	ITSP	0.01			96 (16)		94 (5)
158	PCB 138 (2,2',3,4,4',5'-Hexachlorobiphenyl)	liver	Ethyl acetate	ITSP	0.01			97 (13)		93 (7)
159	PCB 153 (2,2',4,4',5,5'-Hexachlorobiphenyl)	liver	Ethyl acetate	ITSP	0.01			99 (14)		94 (6)
160	PCB 180 (2,2',3,4,4',5,5'-Heptachlorobiphenyl)	liver	Ethyl acetate	ITSP	0.01			100 (14)		94 (4)
161	PCB 28 (2,4,4'-Trichlorobiphenyl)	liver	Ethyl acetate	ITSP	0.01			105 (8)		96 (4)
162	PCB 52 (2,2',5,5'-Tetrachlorobiphenyl)	liver	Ethyl acetate	ITSP	0.01			96 (10)		95 (8)
163	Penconazole	liver	Ethyl acetate	ITSP	0.01			102 (17)		101 (6)
164	Penflufen	liver	Ethyl acetate	ITSP	0.01			96 (13)		101 (5)
165	Pentachloroaniline	liver	Ethyl acetate	ITSP	0.01			99 (11)		93 (5)
166	Pentachlorobenzene	liver	Ethyl acetate	ITSP	0.01			82 (23)		85 (14)
167	Permethrin (group)	liver	Ethyl acetate	ITSP	0.1			ND		111 (8)
168	Phenmedipham	liver	Ethyl acetate	ITSP	0.01			152 (24)		145 (6)	Possible loss in external standard
169	Phorate	liver	Ethyl acetate	ITSP	0.01			104 (21)		103 (6)
170	Phosalone	liver	Ethyl acetate	ITSP	0.01			169 (7)		116 (4)
171	Phosmet	liver	Ethyl acetate	ITSP	0.01			118 (14)		121 (3)
172	Phosphamidon (group)	liver	Ethyl acetate	ITSP	0.1			ND		204 (12)	Matrix interference
173	Phthalimide	liver	Ethyl acetate	ITSP	0.01			144 (27)		101 (5)
174	Pirimiphos-ethyl	liver	Ethyl acetate	ITSP	0.01			88 (21)		94 (7)
175	Pirimiphos-methyl	liver	Ethyl acetate	ITSP	0.01			96 (10)		94 (7)
176	Procymidone	liver	Ethyl acetate	ITSP	ND			ND		ND
177	Profenofos	liver	Ethyl acetate	ITSP	0.01			108 (22)		114 (4)
178	Propaquizafop	liver	Ethyl acetate	ITSP	0.01			114 (12)		108 (4)
179	Propargite (group)	liver	Ethyl acetate	ITSP	0.1			ND		142 (10)	Matrix interference
180	Propham	liver	Ethyl acetate	ITSP	0.01			127 (20)		116 (6)
181	Prothiofos	liver	Ethyl acetate	ITSP	0.01			109 (12)		102 (4)
182	Pyrazophos	liver	Ethyl acetate	ITSP	0.01			108 (7)		104 (4)
183	Pyrimethanil	liver	Ethyl acetate	ITSP	0.01			112 (15)		99 (5)
184	Pyrimidifen	liver	Ethyl acetate	ITSP	0.01			114 (17)		102 (4)
185	Quinalphos	liver	Ethyl acetate	ITSP	0.01			114 (11)		106 (3)
186	Quinoxyfen	liver	Ethyl acetate	ITSP	0.01			103 (8)		98 (5)
187	Quintozene	liver	Ethyl acetate	ITSP	0.01			96 (25)		96 (10)
188	S-421	liver	Ethyl acetate	ITSP	0.01			104 (8)		101 (3)
189	Silafluofen	liver	Ethyl acetate	ITSP	0.01			97 (7)		96 (4)
190	Spirodiclofen	liver	Ethyl acetate	ITSP	0.01			84 (24)		94 (11)
191	Spiromesifen	liver	Ethyl acetate	ITSP	0.01			107 (12)		99 (4)
192	Sulfallat	liver	Ethyl acetate	ITSP	0.01			104 (10)		100 (9)
193	Sulfotep	liver	Ethyl acetate	ITSP	0.01			120 (15)		110 (6)
194	Tecnazene	liver	Ethyl acetate	ITSP	0.01			104 (18)		104 (6)
195	Tefluthrin	liver	Ethyl acetate	ITSP	0.01			92 (8)		96 (3)
196	Terbufos	liver	Ethyl acetate	ITSP	0.01			98 (16)		101 (5)
197	Tetrachlorvinphos	liver	Ethyl acetate	ITSP	0.01			113 (15)		113 (7)
198	Tetradifon	liver	Ethyl acetate	ITSP	0.01			98 (20)		91 (6)
199	Tetrahydrophthalimide (THPI)	liver	Ethyl acetate	ITSP	0.01			105 (14)		105 (6)
200	Tetramethrin (group)	liver	Ethyl acetate	ITSP	0.1			ND		119 (6)
201	Tetrasul	liver	Ethyl acetate	ITSP	0.01			98 (9)		96 (4)
202	Thiocyclam	liver	Ethyl acetate	ITSP	0.01			52 (25)		63 (15)
203	Thiometon	liver	Ethyl acetate	ITSP	0.01			119 (22)		104 (5)
204	Thymol	liver	Ethyl acetate	ITSP	0.01			117 (31)		67 (13)
205	Tolclofos-methyl	liver	Ethyl acetate	ITSP	0.01			105 (16)		96 (4)
206	Tolfenpyrad	liver	Ethyl acetate	ITSP	0.01			168 (11)		133 (12)	Possible loss in external standard
207	Tolyfluanid	liver	Ethyl acetate	ITSP	0.01			91 (9)		90 (5)
208	Triallate	liver	Ethyl acetate	ITSP	0.01			99 (13)		97 (5)
209	Trichlamide	liver	Ethyl acetate	ITSP	0.01			151 (5)		161 (3)	Possible loss in external standard
210	Trichloronate	liver	Ethyl acetate	ITSP	0.01			103 (14)		96 (4)
211	Trifluralin	liver	Ethyl acetate	ITSP	0.01			104 (14)		104 (4)
212	Vinclozolin	liver	Ethyl acetate	ITSP	0.01			96 (14)		95 (6)
1	1,3-Dichloropropene	paprika	Ethyl acetate	PAL System	ND	ND	ND	ND	ND	ND
2	1,4-Dichlorobenzene	paprika	Ethyl acetate	PAL System	0.05				121 (3)	111 (19)
3	3, 5-Dichloroaniline	paprika	Ethyl acetate	PAL System	0.001	102 (17)	80 (5)	96 (8)	96 (3)	96 (3)
4	Acibenzolar-S-methyl	paprika	Ethyl acetate	PAL System	0.01			255 (13)	221 (4)	213 (3)
5	Aclonifen	paprika	Ethyl acetate	PAL System	0.01			265 (6)	216 (2)	226 (2)
6	Acrinathrin (group)	paprika	Ethyl acetate	PAL System	0.001	298 (16)	157 (4)	152 (6)	135 (1)	137 (2)
7	Aldrin	paprika	Ethyl acetate	PAL System	0.005		113 (16)	97 (6)	93 (4)	94 (3)
8	Amisulbrom	paprika	Ethyl acetate	PAL System	0.001	1084 (36)	533 (7)	562 (5)	472 (1)	450 (2)
9	Anthraquinone	paprika	Ethyl acetate	PAL System	0.01			12555 (4)	11660 (4)	12328 (4)
10	Azinphos-ethyl	paprika	Ethyl acetate	PAL System	0.005		164 (3)	169 (3)	152 (1)	150 (2)
11	Benfluralin	paprika	Ethyl acetate	PAL System	0.001	144 (13)	105 (5)	104 (10)	104 (2)	109 (4)
12	Benzo(a)anthracen	paprika	Ethyl acetate	PAL System	ND	ND	ND	ND	ND	ND	Possible loss due to GCB
13	Benzo(a)pyren	paprika	Ethyl acetate	PAL System	ND	ND	ND	ND	ND	ND	Possible loss due to GCB
14	Benzo(b)fluoranthen	paprika	Ethyl acetate	PAL System	ND	ND	ND	ND	ND	ND	Possible loss due to GCB
15	Benzo(g,h,i)perylene	paprika	Ethyl acetate	PAL System	ND	ND	ND	ND	ND	ND	Possible loss due to GCB
16	BHC, Alpha	paprika	Ethyl acetate	PAL System	0.001	139 (13)	102 (9)	102 (8)	101 (1)	101 (3)
17	BHC, Beta	paprika	Ethyl acetate	PAL System	0.005		90 (10)	89 (8)	89 (1)	90 (6)
18	BHC, delta	paprika	Ethyl acetate	PAL System	0.005		108 (10)	100 (10)	94 (1)	94 (4)
19	BHC, gamma	paprika	Ethyl acetate	PAL System	0.005		128 (29)	111 (17)	99 (2)	98 (4)
20	Bifenazate-diazine	paprika	Ethyl acetate	PAL System	0.001	212 (9)	183 (3)	175 (11)	171 (5)	170 (2)
21	Bifenox	paprika	Ethyl acetate	PAL System	0.005		213 (50)	240 (12)	204 (3)	210 (4)
22	Bifenthrin	paprika	Ethyl acetate	PAL System	0.005		153 (3)	139 (6)	112 (2)	110 (2)
23	Biphenyl	paprika	Ethyl acetate	PAL System	0.05				97 (2)	93 (8)
24	Bromocyclen	paprika	Ethyl acetate	PAL System	0.001	153 (20)	103 (15)	96 (4)	97 (5)	98 (3)
25	Bromophos-ethyl	paprika	Ethyl acetate	PAL System	0.001	139 (26)	138 (12)	125 (8)	124 (3)	123 (2)
26	Bromophos-methyl (Bromophos)	paprika	Ethyl acetate	PAL System	0.001	153 (12)	107 (6)	106 (5)	97 (3)	99 (2)
27	Bromopropylate	paprika	Ethyl acetate	PAL System	0.001	300 (7)	144 (4)	135 (6)	119 (2)	118 (2)
28	Butafenacil	paprika	Ethyl acetate	PAL System	0.001	151 (9)	122 (4)	123 (5)	119 (1)	121 (2)
29	Captafol	paprika	Ethyl acetate	PAL System	ND	ND	ND	ND	ND	ND
30	Captan	paprika	Ethyl acetate	PAL System	ND	ND	ND	ND	ND	ND
31	Carbofenthion	paprika	Ethyl acetate	PAL System	0.05				102 (19)	109 (5)
32	Chinomethionat	paprika	Ethyl acetate	PAL System	0.01			8910 (11)	8911 (3)	9032 (4)
33	Chlorbufam	paprika	Ethyl acetate	PAL System	0.005		123 (4)	112 (8)	106 (2)	110 (5)
34	Chlordane alpha-cis	paprika	Ethyl acetate	PAL System	0.001	98 (18)	91 (9)	89 (10)	87 (2)	88 (3)
35	Chlordane gamma-trans	paprika	Ethyl acetate	PAL System	0.001	113 (18)	85 (8)	93 (8)	90 (3)	92 (4)
36	Chlorfenapyr	paprika	Ethyl acetate	PAL System	ND	ND	ND	ND	ND	ND
37	Chlorfenson	paprika	Ethyl acetate	PAL System	0.001	130 (10)	99 (4)	100 (7)	99 (2)	99 (2)
38	Chlorfenvinphos (group)	paprika	Ethyl acetate	PAL System	0.005		110 (7)	102 (14)	105 (6)	104 (3)
39	Chlormephos	paprika	Ethyl acetate	PAL System	0.005		122 (8)	115 (7)	104 (3)	106 (4)
40	Chlorobenzilate	paprika	Ethyl acetate	PAL System	0.01			94 (6)	91 (1)	90 (6)
41	Chlorothalonil	paprika	Ethyl acetate	PAL System	0.005		428 (14)	402 (9)	432 (2)	440 (3)
42	Chlorpropham	paprika	Ethyl acetate	PAL System	0.01			99 (4)	97 (3)	100 (3)
43	Chlorpyrifos-ethyl	paprika	Ethyl acetate	PAL System	0.001	266 (10)	134 (5)	126 (4)	115 (1)	114 (3)
44	Chlorpyrifos-methyl	paprika	Ethyl acetate	PAL System	0.001	178 (40)	120 (5)	117 (13)	114 (3)	118 (4)
45	Chlorthal-dimethyl (Dacthal)	paprika	Ethyl acetate	PAL System	0.001	121 (12)	95 (10)	96 (5)	93 (4)	94 (3)
46	Chlorthiophos (group)	paprika	Ethyl acetate	PAL System	0.005		199 (6)	169 (5)	146 (2)	144 (3)
47	Chlozolinate	paprika	Ethyl acetate	PAL System	0.005		118 (16)	95 (13)	99 (4)	100 (6)
48	Chrysen	paprika	Ethyl acetate	PAL System	ND	ND	ND	ND	ND	ND	Possible loss due to GCB
49	Cinidon-ethyl	paprika	Ethyl acetate	PAL System	0.001	910 (7)	579 (6)	585 (4)	551 (2)	553 (2)
50	Clomazone	paprika	Ethyl acetate	PAL System	0.001	94 (10)	99 (4)	101 (6)	95 (2)	94 (2)
51	Coumaphos	paprika	Ethyl acetate	PAL System	0.001	933 (7)	604 (4)	610 (6)	566 (2)	573 (4)
52	Cyanofenphos	paprika	Ethyl acetate	PAL System	0.01			129 (10)	108 (1)	106 (3)
53	Cyanophos	paprika	Ethyl acetate	PAL System	0.001	166 (10)	103 (5)	99 (6)	93 (1)	93 (2)
54	Cyfluthrin (group)	paprika	Ethyl acetate	PAL System	0.001	178 (8)	117 (3)	116 (6)	111 (2)	111 (2)
55	Cyhalothrin I (lambda) (group)	paprika	Ethyl acetate	PAL System	0.005		197 (5)	159 (6)	125 (1)	122 (2)
56	Cymoxanil	paprika	Ethyl acetate	PAL System	0.05				141 (20)	153 (5)
57	Cypermethrin (group)	paprika	Ethyl acetate	PAL System	0.05				127 (6)	100 (2)
58	Cyprodinil	paprika	Ethyl acetate	PAL System	ND	ND	ND	ND	ND	ND
59	DDD p,p	paprika	Ethyl acetate	PAL System	0.001	127 (4)	93 (4)	91 (5)	86 (3)	84 (1)
60	DDD, o, p	paprika	Ethyl acetate	PAL System	0.001	130 (16)	92 (4)	91 (4)	94 (1)	94 (3)
61	DDE o,p	paprika	Ethyl acetate	PAL System	0.001	123 (14)	92 (4)	93 (6)	93 (3)	94 (2)
62	DDE p, p	paprika	Ethyl acetate	PAL System	0.001	354 (5)	127 (3)	104 (6)	85 (1)	82 (3)
63	DDT o,p	paprika	Ethyl acetate	PAL System	0.001	140 (6)	92 (1)	93 (5)	86 (2)	84 (2)
64	DDT p,p	paprika	Ethyl acetate	PAL System	0.05				7 (5)	8 (25)
65	Deltamethrin (group)	paprika	Ethyl acetate	PAL System	0.001	301 (13)	154 (7)	139 (5)	123 (2)	121 (2)
66	Dibromobenzophenon_4,4	paprika	Ethyl acetate	PAL System	0.05				60 (6)	57 (4)
67	Dichlobenil	paprika	Ethyl acetate	PAL System	0.001	114 (5)	80 (8)	84 (7)	91 (9)	91 (13)
68	Dichlofenthion	paprika	Ethyl acetate	PAL System	0.001	132 (6)	104 (5)	104 (5)	101 (4)	101 (3)
69	Dichlofluanid	paprika	Ethyl acetate	PAL System	0.1					94 (1)
70	Dichlorobenzophenone, 4, 4	paprika	Ethyl acetate	PAL System	0.01			73 (12)	69 (3)	79 (6)
71	Dichlorvos	paprika	Ethyl acetate	PAL System	0.005		156 (7)	148 (6)	124 (5)	130 (12)
72	Dicloran (Bortran)	paprika	Ethyl acetate	PAL System	0.005		148 (14)	158 (8)	143 (1)	149 (5)
73	Dieldrin	paprika	Ethyl acetate	PAL System	0.05				103 (4)	90 (1)
74	Dimethenamid-P	paprika	Ethyl acetate	PAL System	0.001	131 (9)	94 (3)	98 (4)	97 (2)	98 (2)
75	Dimethipin	paprika	Ethyl acetate	PAL System	0.01			137 (11)	153 (40)	99 (5)
76	Dimethylanilin 2,4- (DMA)	paprika	Ethyl acetate	PAL System	ND	ND	ND	ND	ND	ND
77	Dimethylnaphtalene 1,4	paprika	Ethyl acetate	PAL System	ND	ND	ND	ND	ND	ND
78	Dioxabenzofos	paprika	Ethyl acetate	PAL System	0.005		472 (4)	276 (6)	144 (13)	119 (3)
79	Diphenylamine	paprika	Ethyl acetate	PAL System	0.005		132 (6)	115 (6)	101 (3)	100 (3)
80	Disulfoton	paprika	Ethyl acetate	PAL System	0.01			100 (11)	105 (3)	105 (3)
81	Ditalimfos	paprika	Ethyl acetate	PAL System	0.05				130 (0)	125 (4)
82	Dithiopyr	paprika	Ethyl acetate	PAL System	0.001	118 (15)	94 (8)	96 (9)	95 (0)	97 (3)
83	Endosulfan alpha	paprika	Ethyl acetate	PAL System	0.05				67 (5)	65 (5)
84	Endosulfan beta	paprika	Ethyl acetate	PAL System	ND	ND	ND	ND	ND	ND
85	Endosulfan sulfate	paprika	Ethyl acetate	PAL System	0.005		96 (11)	99 (5)	90 (3)	91 (3)
86	Endrin	paprika	Ethyl acetate	PAL System	0.05				59 (5)	59 (5)
87	EPN	paprika	Ethyl acetate	PAL System	0.01			212 (9)	219 (3)	220 (4)
88	Ethion	paprika	Ethyl acetate	PAL System	0.005		99 (10)	108 (7)	110 (3)	106 (2)
89	Ethofumesate	paprika	Ethyl acetate	PAL System	0.05				95 (3)	96 (5)
90	Ethoprop (Ethoprophos)	paprika	Ethyl acetate	PAL System	0.005		130 (2)	104 (8)	103 (2)	102 (2)
91	Etofenprox	paprika	Ethyl acetate	PAL System	ND	ND	ND	ND	ND	ND
92	Etridiazole (Terrazole)	paprika	Ethyl acetate	PAL System	0.01			111 (8)	101 (5)	98 (4)
93	Etrimfos	paprika	Ethyl acetate	PAL System	0.01			118 (14)	106 (1)	105 (4)
94	Famoxadone	paprika	Ethyl acetate	PAL System	0.001	176 (19)	132 (1)	125 (7)	116 (1)	118 (1)
95	Famphur	paprika	Ethyl acetate	PAL System	0.001	139 (10)	104 (3)	105 (4)	104 (2)	103 (2)
96	Fenazox	paprika	Ethyl acetate	PAL System	0.005		648 (13)	608 (6)	616 (3)	627 (4)
97	Fenchlorfos	paprika	Ethyl acetate	PAL System	ND	ND	ND	ND	ND	ND
98	Fenitrothion	paprika	Ethyl acetate	PAL System	0.001	179 (13)	130 (5)	137 (7)	135 (4)	139 (5)
99	Fenobucarb	paprika	Ethyl acetate	PAL System	0.05				101 (2)	103 (3)
100	Fenpiclonil	paprika	Ethyl acetate	PAL System	0.001	127 (9)	112 (5)	115 (6)	114 (2)	114 (3)
101	Fenpropathrin	paprika	Ethyl acetate	PAL System	0.05				99 (3)	104 (3)
102	Fenson	paprika	Ethyl acetate	PAL System	0.005		80 (2)	75 (9)	69 (3)	69 (3)
103	Fenthion	paprika	Ethyl acetate	PAL System	0.005		89 (5)	95 (10)	106 (1)	105 (4)
104	Fenthion-sulfon	paprika	Ethyl acetate	PAL System	0.005		105 (7)	106 (4)	101 (4)	101 (1)
105	Fenvalerate (group)	paprika	Ethyl acetate	PAL System	0.01			168 (8)	116 (2)	114 (3)
106	Flonicamid	paprika	Ethyl acetate	PAL System	0.005		106 (7)	102 (11)	97 (2)	97 (2)
107	Fluazifop-P-butyl	paprika	Ethyl acetate	PAL System	0.01			109 (3)	100 (2)	99 (2)
108	Flucythrinate (group)	paprika	Ethyl acetate	PAL System	0.001	203 (4)	123 (1)	122 (4)	114 (2)	114 (2)
109	Fludioxonil	paprika	Ethyl acetate	PAL System	0.001	168 (7)	119 (2)	114 (2)	113 (3)	113 (2)
110	Fluensulfone	paprika	Ethyl acetate	PAL System	0.001	167 (8)	102 (10)	102 (11)	100 (4)	101 (7)
111	Flumethrin (group)	paprika	Ethyl acetate	PAL System	0.05				172 (3)	173 (4)
112	Flumioxazin	paprika	Ethyl acetate	PAL System	0.005		141 (4)	129 (9)	120 (3)	125 (3)
113	Fluquinconazole	paprika	Ethyl acetate	PAL System	0.001	159 (6)	111 (7)	107 (6)	106 (3)	105 (2)
114	Flutianil	paprika	Ethyl acetate	PAL System	0.05				108 (6)	102 (4)
115	Fluvalinate (group)	paprika	Ethyl acetate	PAL System	0.001	185 (6)	128 (4)	129 (5)	121 (1)	125 (3)
116	Folpet	paprika	Ethyl acetate	PAL System	ND	ND	ND	ND	ND	ND
117	Fonofos	paprika	Ethyl acetate	PAL System	0.001	141 (4)	98 (3)	93 (5)	92 (2)	92 (2)
118	Formothion	paprika	Ethyl acetate	PAL System	0.01			118 (11)	115 (2)	115 (3)
119	Halfenprox	paprika	Ethyl acetate	PAL System	0.005		131 (8)	134 (9)	127 (1)	129 (2)
120	HCE_Cis	paprika	Ethyl acetate	PAL System	0.005		90 (19)	92 (10)	94 (1)	95 (3)
121	HCE_Trans	paprika	Ethyl acetate	PAL System	0.05				89 (3)	97 (4)
122	HCH_Epsilon	paprika	Ethyl acetate	PAL System	0.005		113 (11)	91 (5)	92 (2)	91 (3)
123	Heptachlor	paprika	Ethyl acetate	PAL System	0.001	112 (17)	88 (5)	93 (7)	84 (1)	85 (3)
124	Hexachlorobenzene	paprika	Ethyl acetate	PAL System	0.001	1122 (7)	738 (2)	719 (5)	751 (4)	768 (2)
125	Imibenconazole	paprika	Ethyl acetate	PAL System	0.005		916 (8)	922 (8)	740 (4)	743 (3)
126	Indeno(1,2,3-cd)pyrene	paprika	Ethyl acetate	PAL System	ND	ND	ND	ND	ND	ND	Possible loss due to GCB
127	Indoxacarb	paprika	Ethyl acetate	PAL System	0.05				151 (1)	120 (3)
128	Ipconazole	paprika	Ethyl acetate	PAL System	0.01			130 (5)	121 (2)	124 (2)
129	Iprodione	paprika	Ethyl acetate	PAL System	0.005		156 (5)	145 (4)	128 (3)	126 (2)
130	Isocarbophos	paprika	Ethyl acetate	PAL System	0.05				84 (19)	87 (4)
131	Isodrin	paprika	Ethyl acetate	PAL System	0.01			100 (16)	87 (3)	82 (5)
132	Isofenphos	paprika	Ethyl acetate	PAL System	0.01			120 (7)	106 (4)	105 (3)
133	Isofenphos-methyl	paprika	Ethyl acetate	PAL System	0.01			110 (6)	101 (3)	102 (3)
134	Isopropalin	paprika	Ethyl acetate	PAL System	0.005		107 (6)	113 (7)	106 (0)	113 (4)
135	Jodfenphos	paprika	Ethyl acetate	PAL System	0.001	232 (2)	170 (9)	165 (6)	162 (3)	162 (3)
136	Kresoxim-methyl	paprika	Ethyl acetate	PAL System	0.05				46 (4)	44 (5)
137	Malathion	paprika	Ethyl acetate	PAL System	0.005		104 (5)	108 (4)	106 (1)	107 (3)
138	Mandestrobin	paprika	Ethyl acetate	PAL System	0.001	213 (9)	154 (2)	154 (7)	147 (5)	146 (3)
139	Mecarbam	paprika	Ethyl acetate	PAL System	0.01			124 (10)	110 (5)	115 (3)
140	Mepronil	paprika	Ethyl acetate	PAL System	0.01			113 (2)	111 (2)	113 (3)
141	Metazachlor	paprika	Ethyl acetate	PAL System	0.01			179 (5)	122 (9)	102 (2)
142	Methacrifos	paprika	Ethyl acetate	PAL System	0.001	148 (14)	105 (9)	113 (9)	108 (5)	107 (4)
143	Methidathion	paprika	Ethyl acetate	PAL System	0.005		115 (2)	115 (4)	109 (3)	109 (2)
144	Methoxychlor	paprika	Ethyl acetate	PAL System	0.05				23 (6)	20 (21)
145	Metobromuron	paprika	Ethyl acetate	PAL System	0.001	157 (21)	94 (14)	94 (12)	86 (2)	87 (4)
146	Metolachlor	paprika	Ethyl acetate	PAL System	0.001	144 (8)	101 (3)	104 (6)	100 (2)	101 (3)
147	Metominostrobin E, Z	paprika	Ethyl acetate	PAL System	0.001	134 (23)	96 (2)	100 (6)	98 (3)	100 (3)
148	Metrafenone	paprika	Ethyl acetate	PAL System	0.005		125 (17)	133 (7)	130 (7)	126 (3)
149	Mirex	paprika	Ethyl acetate	PAL System	0.001	119 (11)	93 (4)	92 (3)	89 (2)	89 (1)
150	Nitrofen	paprika	Ethyl acetate	PAL System	0.005		72 (9)	79 (10)	70 (4)	74 (5)
151	Nitrothal-isopropyl	paprika	Ethyl acetate	PAL System	0.01			133 (8)	128 (5)	142 (4)
152	Ortho-phenylphenol	paprika	Ethyl acetate	PAL System	0.01			111 (7)	100 (4)	102 (3)
153	Oxychlordane	paprika	Ethyl acetate	PAL System	0.05				110 (2)	98 (4)
154	Oxyfluorfen	paprika	Ethyl acetate	PAL System	0.05				108 (5)	105 (5)
155	Parathion-methyl	paprika	Ethyl acetate	PAL System	0.005		167 (3)	165 (6)	144 (3)	150 (3)
156	Parathion (ethyl)	paprika	Ethyl acetate	PAL System	0.01			156 (14)	160 (3)	165 (5)
157	PCB 101 (2,2',4,5,5'-Pentachlorobiphenyl)	paprika	Ethyl acetate	PAL System	0.001	105 (14)	84 (7)	91 (9)	87 (2)	88 (2)
158	PCB 138 (2,2',3,4,4',5'-Hexachlorobiphenyl)	paprika	Ethyl acetate	PAL System	0.001	122 (17)	95 (4)	94 (5)	92 (2)	92 (2)
159	PCB 153 (2,2',4,4',5,5'-Hexachlorobiphenyl)	paprika	Ethyl acetate	PAL System	0.001	117 (15)	90 (4)	91 (7)	91 (2)	90 (3)
160	PCB 180 (2,2',3,4,4',5,5'-Heptachlorobiphenyl)	paprika	Ethyl acetate	PAL System	0.001	126 (13)	94 (7)	95 (7)	95 (3)	94 (2)
161	PCB 28 (2,4,4'-Trichlorobiphenyl)	paprika	Ethyl acetate	PAL System	0.001	140 (6)	98 (3)	98 (7)	96 (3)	96 (3)
162	PCB 52 (2,2',5,5'-Tetrachlorobiphenyl)	paprika	Ethyl acetate	PAL System	0.001	130 (2)	94 (4)	95 (8)	93 (1)	95 (4)
163	Penconazole	paprika	Ethyl acetate	PAL System	0.001	157 (13)	104 (4)	101 (7)	98 (3)	99 (1)
164	Penflufen	paprika	Ethyl acetate	PAL System	0.01			111 (5)	110 (2)	110 (3)
165	Pentachloroaniline	paprika	Ethyl acetate	PAL System	0.005		556 (11)	552 (4)	526 (4)	535 (2)
166	Pentachlorobenzene	paprika	Ethyl acetate	PAL System	0.001	193 (13)	159 (4)	153 (6)	157 (1)	157 (2)
167	Permethrin (group)	paprika	Ethyl acetate	PAL System	ND	ND	ND	ND	ND	ND
168	Phenmedipham	paprika	Ethyl acetate	PAL System	0.005		279 (3)	247 (8)	245 (4)	248 (4)
169	Phorate	paprika	Ethyl acetate	PAL System	0.001	132 (23)	103 (9)	100 (6)	101 (2)	103 (5)
170	Phosalone	paprika	Ethyl acetate	PAL System	ND	ND	ND	ND	ND	ND
171	Phosmet	paprika	Ethyl acetate	PAL System	0.01			189 (2)	157 (3)	124 (56)
172	Phosphamidon (group)	paprika	Ethyl acetate	PAL System	0.05				259 (6)	183 (5)
173	Phthalimide	paprika	Ethyl acetate	PAL System	ND	ND	ND	ND	ND	ND
174	Pirimiphos-ethyl	paprika	Ethyl acetate	PAL System	0.001	142 (18)	99 (7)	105 (4)	101 (1)	102 (3)
175	Pirimiphos-methyl	paprika	Ethyl acetate	PAL System	0.001	130 (16)	103 (6)	101 (4)	99 (4)	102 (3)
176	Procymidone	paprika	Ethyl acetate	PAL System	ND	ND	ND	ND	ND	ND
177	Profenofos	paprika	Ethyl acetate	PAL System	0.005		122 (7)	119 (6)	112 (3)	112 (2)
178	Propaquizafop	paprika	Ethyl acetate	PAL System	0.005		730 (3)	723 (6)	624 (2)	618 (2)
179	Propargite (group)	paprika	Ethyl acetate	PAL System	ND	ND	ND	ND	ND	ND
180	Propham	paprika	Ethyl acetate	PAL System	0.05				112 (20)	112 (7)
181	Prothiofos	paprika	Ethyl acetate	PAL System	0.005		108 (7)	108 (4)	105 (3)	103 (2)
182	Pyrazophos	paprika	Ethyl acetate	PAL System	0.01			356 (6)	335 (1)	338 (2)
183	Pyrimethanil	paprika	Ethyl acetate	PAL System	0.005		607 (8)	569 (11)	590 (1)	595 (3)
184	Pyrimidifen	paprika	Ethyl acetate	PAL System	0.01			742 (11)	633 (1)	622 (2)
185	Quinalphos	paprika	Ethyl acetate	PAL System	ND	ND	ND	ND	ND	ND
186	Quinoxyfen	paprika	Ethyl acetate	PAL System	0.01			166 (4)	170 (2)	167 (2)
187	Quintozene	paprika	Ethyl acetate	PAL System	0.001	257 (14)	176 (14)	164 (9)	160 (1)	163 (5)
188	S-421	paprika	Ethyl acetate	PAL System	0.01			27 (37)	18 (9)	21 (11)
189	Silafluofen	paprika	Ethyl acetate	PAL System	0.05				105 (5)	106 (1)
190	Spirodiclofen	paprika	Ethyl acetate	PAL System	0.005		132 (5)	122 (9)	110 (5)	112 (3)
191	Spiromesifen	paprika	Ethyl acetate	PAL System	0.01			110 (7)	95 (3)	93 (2)
192	Sulfallat	paprika	Ethyl acetate	PAL System	0.005		105 (4)	104 (5)	105 (2)	107 (3)
193	Sulfotep	paprika	Ethyl acetate	PAL System	0.01			233 (4)	135 (2)	115 (3)
194	Tecnazene	paprika	Ethyl acetate	PAL System	0.001	168 (16)	125 (21)	127 (11)	122 (3)	127 (4)
195	Tefluthrin	paprika	Ethyl acetate	PAL System	0.001	129 (14)	97 (2)	98 (4)	95 (2)	96 (3)
196	Terbufos	paprika	Ethyl acetate	PAL System	0.005		121 (7)	104 (5)	97 (2)	95 (3)
197	Tetrachlorvinphos	paprika	Ethyl acetate	PAL System	0.001	184 (17)	132 (3)	129 (5)	123 (3)	122 (2)
198	Tetradifon	paprika	Ethyl acetate	PAL System	0.01			131 (7)	99 (2)	101 (2)
199	Tetrahydrophthalimide (THPI)	paprika	Ethyl acetate	PAL System	0.01			105 (6)	122 (3)	119 (3)
200	Tetramethrin (group)	paprika	Ethyl acetate	PAL System	ND	ND	ND	ND	ND	ND
201	Tetrasul	paprika	Ethyl acetate	PAL System	0.005		111 (7)	107 (4)	106 (3)	105 (1)
202	Thiocyclam	paprika	Ethyl acetate	PAL System	0.001	163 (4)	130 (4)	128 (4)	128 (1)	130 (3)
203	Thiometon	paprika	Ethyl acetate	PAL System	0.005		92 (10)	109 (10)	106 (2)	108 (3)
204	Thymol	paprika	Ethyl acetate	PAL System	ND	ND	ND	ND	ND	ND
205	Tolclofos-methyl	paprika	Ethyl acetate	PAL System	0.005		107 (3)	105 (8)	104 (3)	102 (2)
206	Tolfenpyrad	paprika	Ethyl acetate	PAL System	0.01			150 (9)	128 (2)	128 (3)
207	Tolyfluanid	paprika	Ethyl acetate	PAL System	0.005		109 (6)	101 (9)	91 (1)	91 (3)
208	Triallate	paprika	Ethyl acetate	PAL System	0.001	120 (3)	101 (5)	102 (8)	99 (5)	98 (3)
209	Trichlamide	paprika	Ethyl acetate	PAL System	0.01			134 (10)	118 (1)	119 (2)
210	Trichloronate	paprika	Ethyl acetate	PAL System	0.005		106 (4)	106 (3)	98 (2)	97 (3)
211	Trifluralin	paprika	Ethyl acetate	PAL System	0.001	181 (18)	107 (4)	111 (9)	108 (3)	112 (4)
212	Vinclozolin	paprika	Ethyl acetate	PAL System	0.005		113 (3)	96 (6)	96 (2)	98 (2)
